# Supplementary material for: Combined Transcriptome and Proteome Analysis of Anthers of AL-type Cytoplasmic Male Sterile Line and Its Maintainer Line Reveals New Insights into Mechanism of Male Sterility in Common Wheat
Source: Front Genet. 2021 Dec 17;12:762332. doi: 10.3389/fgene.2021.762332 (PMC8718765; doi:10.3389/fgene.2021.762332)
Supplement: Supplementary file 1 [file DataSheet3.ZIP]

Archive with 2 entries (2 files):
- Table S3 Oxidative phosphorylation-related 31 DEGs at uni-nuclear stage.xlsx
- Table S4 Photosynthesis related 26 DEGs at uni-nuclear stage.xlsx
