# Supplementary material for: Combined Transcriptome and Proteome Analysis of Anthers of AL-type Cytoplasmic Male Sterile Line and Its Maintainer Line Reveals New Insights into Mechanism of Male Sterility in Common Wheat
Source: Front Genet. 2021 Dec 17;12:762332. doi: 10.3389/fgene.2021.762332 (PMC8718765; doi:10.3389/fgene.2021.762332)
Supplement: Supplementary file 1 [file DataSheet3.ZIP › Table S3 Oxidative phosphorylation-related 31 DEGs at uni-nuclear stage.xlsx]

## Sheet: Sheet1
Table S3 Oxidative phosphorylation-related 31 DEGs at uni-nuclear stage
gene	A1_1	A1_2	A1_3	B1_1	B1_2	B1_3	P value	Ddescription
TraesCSU01G209800LC.1	136.433	234.493	142.025	49.5133	41.5895	44.9364	2.88092e-07	NAD(P)H-quinone oxidoreductase chain 4, chloroplastic
TraesCS1D01G090800LC.1	41.2473	44.4729	71.9591	15.0693	16.0687	9.62922	0.000415109	NAD(P)H-quinone oxidoreductase subunit 2, chloroplastic
TraesCS2B01G320700LC.1	0.793217	4.04299	3.78732	19.3748	29.3017	46.0063	3.10067e-05	NAD(P)H-quinone oxidoreductase subunit 2, chloroplastic
TraesCS3A01G539700.1	7.13895	7.07523	0	80.7283	61.4391	62.055	5.0065e-09	NAD(P)H-quinone oxidoreductase subunit 2, chloroplastic
TraesCS6A01G114300.1	0.793217	0	0.94683	26.9094	21.74	16.0487	6.99844e-05	NAD(P)H-quinone oxidoreductase subunit 2, chloroplastic
TraesCS6D01G487900LC.1	352.188	254.708	319.082	166.838	122.878	108.061	6.93088e-05	NAD(P)H-quinone oxidoreductase subunit 2, chloroplastic
TraesCS7D01G320700LC.1	428.337	736.835	690.239	122.707	118.152	157.277	2.37757e-13	NAD(P)H-quinone oxidoreductase subunit H
TraesCS7D01G320800LC.1	0.793217	16.172	8.52147	34.4441	21.74	69.5444	0.00276547	NAD(P)H-quinone oxidoreductase subunit H
TraesCSU01G589900LC.1	25.3829	14.1505	23.6708	0	1.89043	1.06991	0.00016903	NAD(P)H-quinone oxidoreductase subunit J
TraesCS7B01G817500LC.1	36.488	39.4191	30.2986	10.7638	6.61652	2.13983	0.000491751	NADH dehydrogenase subunit 2
TraesCS5D01G548000LC.1	505.279	537.717	657.1	273.4	155.961	289.946	4.04254e-05	NADH dehydrogenase subunit 5
TraesCS1B01G087800.1	210.996	195.074	184.632	119.478	63.3295	86.663	0.000813216	NADH-quinone oxidoreductase subunit H 1
TraesCS2A01G366000LC.1	138.02	82.8813	144.865	40.9023	66.1652	29.9576	0.000859474	Cytochrome b
TraesCS3D01G474000LC.1	37.2812	17.1827	40.7137	6.45826	5.6713	6.41948	0.000940525	Cytochrome b
TraesCS5A01G430300.1	121.362	90.9672	112.673	44.1315	48.206	35.3071	0.000443881	Cytochrome b
TraesCSU01G279500LC.1	598.086	382.062	607.865	217.428	287.346	147.648	6.48217e-05	Cytochrome b
TraesCS1A01G156600LC.1	0.793217	2.02149	3.78732	54.8952	54.8226	52.4257	1.01747e-09	Cytochrome c oxidase subunit 1
TraesCS7A01G098100.1	11.105	11.1182	0.94683	97.9503	175.81	94.1524	1.91676e-12	Cytochrome c oxidase subunit 1
TraesCSU01G158700.1	148.332	115.225	139.184	4.30551	23.6304	5.34957	2.35907e-11	Cytochrome c oxidase subunit 1
TraesCS4A01G255700LC.1	80.9081	42.4514	56.8098	7.53464	13.233	3.20974	2.35304e-06	Cytochrome c oxidase subunit 3
TraesCS5A01G066100.1	23.0033	25.2687	18.9366	705.027	776.968	355.211	6.0076e-38	Cytochrome c oxidase subunit 3
TraesCS6D01G139400.1	1329.43	951.113	938.309	72.1173	127.604	33.1673	1.59374e-23	Cytochrome c oxidase subunit 3
TraesCS5B01G148300LC.1	0	0	0	32.2913	51.0417	74.8939	3.4804e-10	ATP synthase subunit a
TraesCS7A01G097700.1	16.6576	12.129	9.4683	67.8117	69.0008	72.7541	8.73801e-07	ATP synthase subunit a
TraesCS3B01G164000LC.1	161.816	201.139	149.599	72.1173	62.3843	63.1249	3.69161e-05	ATP synthase subunit a, chloroplastic
TraesCS5B01G080800LC.1	49.1794	61.6556	52.0757	0	2.83565	3.20974	3.75782e-09	ATP synthase subunit a, chloroplastic
TraesCS5D01G267600LC.1	310.941	250.665	352.221	160.38	120.043	131.599	0.000105655	ATP synthase subunit alpha
TraesCS5D01G459400.1	514.798	344.665	493.299	230.345	94.5217	125.18	6.12562e-06	ATP synthase subunit alpha
TraesCSU01G284100LC.1	544.147	366.901	484.777	94.7212	165.413	57.7753	5.32161e-09	ATPase subunit 8
TraesCS7D01G507600.1	100.739	77.8275	65.3313	2.15275	30.2469	11.769	6.95568e-05	Pyrophosphate-energized vacuolar membrane proton pump
TraesCS3D01G539900.1	20.6236	18.1934	15.1493	0	1.89043	0	0.000465644	Soluble inorganic pyrophosphatase
