# Supplementary material for: Combined Transcriptome and Proteome Analysis of Anthers of AL-type Cytoplasmic Male Sterile Line and Its Maintainer Line Reveals New Insights into Mechanism of Male Sterility in Common Wheat
Source: Front Genet. 2021 Dec 17;12:762332. doi: 10.3389/fgene.2021.762332 (PMC8718765; doi:10.3389/fgene.2021.762332)
Supplement: Supplementary file 2 [file DataSheet1.zip]

Archive with 20 entries (20 files):
- Table S1  Statistical data for the RNA-Sequencing of AL18A and AL18B.xlsx
- Table S10 Protein interaction networks of 18 putative GMS orthologs genes in wheat.xlsx
- Table S11 Log2FC value of DEPs in A2 VS B2 in protein interaction network.xlsx
- Table S12 DEPs about Figure7a.xlsx
- Table S13 DEGs about Figure 7a.xlsx
- Table S14 Differentially expressed genes associated with cell wall organization or biogenesis.xlsx
- Table S15 Differentially expressed genes associated with fatty acid biosynthetic process.xlsx
- Table S16 Differentially expressed genes associated with L-phenylalanine catabolic process.xlsx
- Table S17 Differentially expressed genes associated with polysaccharide catabolic process.xlsx
- Table S18  Differentially expressed genes associated with sexual reproduction.xlsx
- Table S19 Differentially expressed genes associated with trehalose biosynthetic process.xlsx
- Table S2 153 genes were differentially expressed in four developmental stages.xlsx
- Table S20  Expression analysis of 122 transcription factors in DEGs.xlsx
- Table S3 GO enrichment analysis of DEGs in four anther development stages of AL18A and AL18B.xlsx
- Table S4 Oxidative phosphorylation-related 31 DEGs at uni-nuclear stage.xlsx
- Table S5 Photosynthesis related 26 DEGs at uni-nuclear stage.xlsx
- Table S6 32 ROS scavenging enzymes related DEGs in four anther development stages.xlsx
- Table S7 DEGs and DEPs conjoint analysis of AL18A and AL18B at uni-nuclear and bi-nuclear stages.xlsx
- Table S8 GO enrichment analysis of DEPs identified only by proteome.xlsx
- Table S9  30 ROS scavenging enzymes related DEPs in two anther development stages.xlsx
