# Supplementary material for: Combined Transcriptome and Proteome Analysis of Anthers of AL-type Cytoplasmic Male Sterile Line and Its Maintainer Line Reveals New Insights into Mechanism of Male Sterility in Common Wheat
Source: Front Genet. 2021 Dec 17;12:762332. doi: 10.3389/fgene.2021.762332 (PMC8718765; doi:10.3389/fgene.2021.762332)
Supplement: Supplementary file 2 [file DataSheet1.zip › Table S1 Statistical data for the RNA-Sequencing of AL18A and AL18B.xlsx]

## Sheet: Sheet1
Table S1 Statistical data for the RNA-Sequencing of AL18A and AL18B
Sample	Raw reads (Mb)	Clean reads (Mb)	Clean Bases (Gb)	Clean Reads Q20 (%)	Clean Reads Q30 (%)	Clean Reads Ratio (%)	Unmapped Ratio (%)	Unique Mapped Ratio (%)	Multi-Mapped Ratio (%)	Total Transcript
A0_1	105.45	85.37	12.75	97.8	93.82	80.9578	17.96	69.43	12.62	126239
A0_2	108.87	88.79	13.28	98	94.08	81.556	7.25	80.05	12.7	129138
A0_3	119.62	99.56	14.88	97.96	94	83.2302	8.86	79.8	11.34	129938
A1_1	116.44	96.02	14.35	98.41	95.23	82.4631	9.64	78.35	12	127266
A1_2	110.46	88.44	13.22	97.86	93.74	80.0652	7.19	79.19	13.62	128871
A1_3	104.68	84.21	12.59	98.4	95.18	80.4452	8.15	78.31	13.53	124752
A2_1	102.71	83.89	12.54	97.58	93.41	81.6766	9.09	78.23	12.67	124834
A2_2	114.13	92.76	13.86	97.55	93.27	81.2757	10.37	76.57	13.06	126853
A2_3	110.21	89.49	13.38	97.98	93.18	81.1995	9.81	77.01	13.18	125667
A3_1	111.63	92.54	13.83	97.67	93.56	82.8989	9.96	78.25	11.79	126244
A3_2	102.59	84.96	12.69	97.65	93.61	82.8151	9.62	78.6	11.77	125348
A3_3	112.52	92.92	13.89	97.63	93.52	82.5809	9.5	78.62	11.87	126839
B0_1	108.49	94.15	14.07	98.28	94.97	86.7822	7.67	83.32	9.01	128329
B0_2	94.73	81.53	12.18	97.36	92.82	86.0657	8.2	82.5	9.3	129088
B0_3	103.58	88.99	13.3	97.59	93.33	85.9143	9.2	81.27	9.53	132754
B1_1	119.67	100.83	15.07	97.59	93.3	84.2567	7.72	81.63	10.65	125212
B1_2	116.58	95.71	14.3	97.52	93.05	82.0981	10.95	77.1	11.95	129366
B1_3	115.09	93.71	14	97.68	93.5	81.4232	7.71	79.64	12.64	125577
B2_1	103.47	87.03	13	97.54	93.19	84.1113	9.13	80.1	10.77	120953
B2_2	111.17	93.02	13.9	97.82	93.95	83.6737	8.88	79.88	11.24	120285
B2_3	120.51	100.39	15	97.61	93.34	83.3043	8.99	79.65	11.36	124422
B3_1	108.78	93.08	13.91	98.49	95.36	85.5672	9.16	81.07	9.77	116664
B3_2	98.49	84.98	12.7	97.54	93.43	86.2829	8.94	81.61	9.45	115316
B3_3	123.81	104.06	15.55	97.54	93.17	84.0481	11.59	77.46	10.94	118852
