# Supplementary material for: Combined Transcriptome and Proteome Analysis of Anthers of AL-type Cytoplasmic Male Sterile Line and Its Maintainer Line Reveals New Insights into Mechanism of Male Sterility in Common Wheat
Source: Front Genet. 2021 Dec 17;12:762332. doi: 10.3389/fgene.2021.762332 (PMC8718765; doi:10.3389/fgene.2021.762332)
Supplement: Supplementary file 2 [file DataSheet1.zip › Table S10 Protein interaction networks of 18 putative GMS orthologs genes in wheat.xlsx]

## Sheet: Sheet1
Table S8 Protein interaction networks of 18 putative GMS orthologs genes in wheat
protein1	protein2	score	protein1 description
TraesCS5B01G202200.1	TraesCS3A01G425500.1/OsGT1.1	857	Trehalose-6-phosphate synthase
TraesCS5B01G202200.1	TraesCS4A01G446700.1/OsGT1.1	857	Trehalose-6-phosphate synthase
TraesCS3A01G289300.1	TraesCS3A01G425500.1/OsGT1.1	857	Trehalose-6-phosphate synthase 6
TraesCS3D01G289100.1	TraesCS3A01G425500.1/OsGT1.1	857	Trehalose-6-phosphate synthase 6
TraesCS3A01G289300.1	TraesCS4A01G446700.1/OsGT1.1	857	Trehalose-6-phosphate synthase 6
TraesCS3D01G289100.1	TraesCS4A01G446700.1/OsGT1.1	857	Trehalose-6-phosphate synthase 6
TraesCS3A01G136100.1	TraesCS6A01G151700.1/ACOS5	793	Cytochrome P450 family cinnamate 4-hydroxylase
TraesCS3B01G154000.1	TraesCS6A01G151700.1/ACOS5	793	Cytochrome P450 family cinnamate 4-hydroxylase
TraesCS3A01G342900.1	TraesCS6A01G151700.1/ACOS5	793	Cytochrome P450 family cinnamate 4-hydroxylase
TraesCS3B01G375100.1	TraesCS6A01G151700.1/ACOS5	793	Cytochrome P450 family cinnamate 4-hydroxylase
TraesCS3A01G488600.1	TraesCS4B01G341800.1/CYP704B1	779	7-dehydrocholesterol reductase
TraesCS3A01G488600.1	TraesCS5D01G370600.1/CYP704B1	779	7-dehydrocholesterol reductase
TraesCS3A01G488600.1	TraesCSU01G012200.1/CYP704B1	779	7-dehydrocholesterol reductase
TraesCS2A01G374100.1	TraesCS4A01G372100.1/ABCG26	731	ABC transporter G family member
TraesCS2A01G374100.1	TraesCS7D01G069500.1/ABCG26	731	ABC transporter G family member
TraesCS3A01G354500.1	TraesCS4A01G372100.1/ABCG26	728	ABC transporter G family member
TraesCS3A01G354500.1	TraesCS7D01G069500.1/ABCG26	728	ABC transporter G family member
TraesCS7B01G027200.1	TraesCS6A01G151700.1/ACOS5	726	Caffeoyl-CoA O-methyltransferase
TraesCS6A01G269700.1	TraesCS4B01G341800.1/CYP704B1	610	Methyltransferase
TraesCS6B01G297000.1	TraesCS4B01G341800.1/CYP704B1	610	Methyltransferase
TraesCS6A01G269700.1	TraesCS5D01G370600.1/CYP704B1	610	Methyltransferase
TraesCS6B01G297000.1	TraesCS5D01G370600.1/CYP704B1	610	Methyltransferase
TraesCS6A01G269700.1	TraesCSU01G012200.1/CYP704B1	610	Methyltransferase
TraesCS6B01G297000.1	TraesCSU01G012200.1/CYP704B1	610	Methyltransferase
TraesCS4A01G442900.1	TraesCS6A01G151700.1/ACOS5	581	Peroxisomal membrane protein 11 homolog
TraesCS5D01G480600.1	TraesCS4A01G372100.1/ABCG26	554	Multidrug resistance protein ABC transporter family
TraesCS5D01G480600.1	TraesCS7D01G069500.1/ABCG26	554	Multidrug resistance protein ABC transporter family
TraesCS6D01G012200.1	TraesCS4B01G341800.1/CYP704B1	528	Ferredoxin--NADP reductase
TraesCS6D01G012200.1	TraesCS5D01G370600.1/CYP704B1	528	Ferredoxin--NADP reductase
TraesCS6D01G012200.1	TraesCSU01G012200.1/CYP704B1	528	Ferredoxin--NADP reductase
TraesCS4A01G180100.1	TraesCS3A01G425500.1/OsGT1.1	527	Receptor-like kinase
TraesCS4A01G180100.1	TraesCS4A01G446700.1/OsGT1.1	527	Receptor-like kinase
TraesCS4A01G446700.1/OsGT1.1	TraesCS3A01G425500.1/OsGT1.1	520	#N/A
TraesCS4B01G325800.1	TraesCS4B01G327800.2/RBOHE	517	Catalase
TraesCS1A01G260500.1	TraesCS4A01G372100.1/ABCG26	512	DNA topoisomerase 2
TraesCS1A01G260500.1	TraesCS7D01G069500.1/ABCG26	512	DNA topoisomerase 2
TraesCS6A01G070700.2	TraesCS4B01G327800.2/RBOHE	510	Rac-like GTP binding protein
TraesCS6D01G012200.1	TraesCS4B01G327800.2/RBOHE	495	Ferredoxin--NADP reductase
TraesCS5A01G313100.1	TraesCS6A01G098000.1/OsC6	495	Protease inhibitor/seed storage/lipid transfer protein family protein
TraesCS1A01G177800.1	TraesCS6A01G151700.1/ACOS5	490	Cytochrome P450 family protein
TraesCS1A01G171000.1	TraesCS6A01G151700.1/ACOS5	486	Protochlorophyllide reductase
TraesCS1D01G168700.1	TraesCS6A01G151700.1/ACOS5	486	Protochlorophyllide reductase
TraesCS2D01G563600.1	TraesCS6A01G151700.1/ACOS5	486	Protochlorophyllide reductase
TraesCS3A01G516900.1	TraesCS3A01G425500.1/OsGT1.1	473	Beta-fructofuranosidase, insoluble protein
TraesCS6B01G031600.1	TraesCS3A01G425500.1/OsGT1.1	472	Acid beta-fructofuranosidase
TraesCS6B01G258400.1	TraesCS6A01G151700.1/ACOS5	470	Phenylalanine ammonia-lyase
TraesCS6B01G031600.1	TraesCS4A01G446700.1/OsGT1.1	459	Acid beta-fructofuranosidase
TraesCS7B01G128800.1	TraesCS6A01G151700.1/ACOS5	448	Epoxide hydrolase 2
TraesCS7A01G389600.1	TraesCS6A01G151700.1/ACOS5	448	Lipase
TraesCS2D01G489200.1	TraesCS3A01G425500.1/OsGT1.1	447	Beta-fructofuranosidase, insoluble isoenzyme 7
TraesCS2D01G489200.1	TraesCS4A01G446700.1/OsGT1.1	447	Beta-fructofuranosidase, insoluble isoenzyme 7
TraesCS3A01G516900.1	TraesCS4A01G446700.1/OsGT1.1	447	Beta-fructofuranosidase, insoluble protein
TraesCS5B01G210100.1	TraesCS6A01G151700.1/ACOS5	443	Aldehyde dehydrogenase
TraesCS5D01G218400.1	TraesCS6A01G151700.1/ACOS5	443	Aldehyde dehydrogenase
TraesCS6B01G267700.1	TraesCS6A01G151700.1/ACOS5	441	Oxygen-dependent choline dehydrogenase
TraesCS6D01G238700.1	TraesCS6A01G151700.1/ACOS5	441	Oxygen-dependent choline dehydrogenase
TraesCS1B01G195300.1	TraesCS6A01G151700.1/ACOS5	441	Oxygen-dependent choline dehydrogenase
TraesCS1D01G189200.1	TraesCS6A01G151700.1/ACOS5	441	Oxygen-dependent choline dehydrogenase
TraesCS4A01G414600.1	TraesCS2B01G227000.1/AtSK32	433	Protein kinase
TraesCS4A01G239000.1	TraesCS4B01G341800.1/CYP704B1	430	4-coumarate--CoA ligase like
TraesCS4A01G239000.1	TraesCS5D01G370600.1/CYP704B1	430	4-coumarate--CoA ligase like
TraesCS4A01G239000.1	TraesCSU01G012200.1/CYP704B1	430	4-coumarate--CoA ligase like
TraesCS5A01G498800.1	TraesCS4B01G341800.1/CYP704B1	430	4-coumarate--CoA ligase-like 4
TraesCS5A01G498800.1	TraesCS5D01G370600.1/CYP704B1	430	4-coumarate--CoA ligase-like 4
TraesCS5A01G498800.1	TraesCSU01G012200.1/CYP704B1	430	4-coumarate--CoA ligase-like 4
TraesCS7A01G240300.1	TraesCS6A01G151700.1/ACOS5	430	Caffeoyl-CoA O-methyltransferase
TraesCS4A01G183600.1	TraesCS6A01G151700.1/ACOS5	430	Cytochrome P450
TraesCS6B01G239400.1	TraesCS6A01G151700.1/ACOS5	430	Cytochrome P450
TraesCS2A01G292400.1	TraesCS6A01G151700.1/ACOS5	430	Cytochrome P450
TraesCS2B01G308900.1	TraesCS6A01G151700.1/ACOS5	430	Cytochrome P450
TraesCS2A01G407500.1	TraesCS6A01G151700.1/ACOS5	430	Cytochrome P450
TraesCS2D01G404600.1	TraesCS6A01G151700.1/ACOS5	430	Cytochrome P450
TraesCS6B01G279400.1	TraesCS6A01G151700.1/ACOS5	430	Cytochrome P450
TraesCS3B01G134100.1	TraesCS6A01G151700.1/ACOS5	430	Cytochrome P450 family protein
TraesCS3D01G117100.1	TraesCS6A01G151700.1/ACOS5	430	Cytochrome P450 family protein
TraesCS1D01G121300.1	TraesCS6A01G151700.1/ACOS5	430	Cytochrome P450 family protein, expressed
TraesCS7A01G277500.1	TraesCS6A01G151700.1/ACOS5	430	Cytochrome P450 family protein, expressed
TraesCS5D01G370500.1	TraesCS6A01G151700.1/ACOS5	430	Cytochrome P450 family protein, expressed
TraesCS1A01G161400.1	TraesCS6A01G151700.1/ACOS5	430	Cytochrome P450 family protein, expressed
TraesCS1D01G158400.1	TraesCS6A01G151700.1/ACOS5	430	Cytochrome P450 family protein, expressed
TraesCS5A01G363000.1	TraesCS6A01G151700.1/ACOS5	430	Cytochrome P450 family protein, expressed
TraesCS1A01G303100.1	TraesCS6A01G151700.1/ACOS5	430	Cytochrome P450-like protein
TraesCS6A01G151700.1/ACOS5	TraesCS5D01G370600.1/CYP704B1	430	#N/A
TraesCS4B01G341800.1/CYP704B1	TraesCS6A01G151700.1/ACOS5	430	#N/A
TraesCS6A01G151700.1/ACOS5	TraesCSU01G012200.1/CYP704B1	430	#N/A
TraesCS2A01G025500.1	TraesCS6A01G151700.1/ACOS5	400	Chalcone synthase
TraesCS6B01G267700.1	TraesCS4B01G341800.1/CYP704B1	376	Oxygen-dependent choline dehydrogenase
TraesCS6D01G238700.1	TraesCS4B01G341800.1/CYP704B1	376	Oxygen-dependent choline dehydrogenase
TraesCS1B01G195300.1	TraesCS4B01G341800.1/CYP704B1	376	Oxygen-dependent choline dehydrogenase
TraesCS1D01G189200.1	TraesCS4B01G341800.1/CYP704B1	376	Oxygen-dependent choline dehydrogenase
TraesCS6B01G267700.1	TraesCS5D01G370600.1/CYP704B1	376	Oxygen-dependent choline dehydrogenase
TraesCS6D01G238700.1	TraesCS5D01G370600.1/CYP704B1	376	Oxygen-dependent choline dehydrogenase
TraesCS1B01G195300.1	TraesCS5D01G370600.1/CYP704B1	376	Oxygen-dependent choline dehydrogenase
TraesCS1D01G189200.1	TraesCS5D01G370600.1/CYP704B1	376	Oxygen-dependent choline dehydrogenase
TraesCS6B01G267700.1	TraesCSU01G012200.1/CYP704B1	376	Oxygen-dependent choline dehydrogenase
TraesCS6D01G238700.1	TraesCSU01G012200.1/CYP704B1	376	Oxygen-dependent choline dehydrogenase
TraesCS1B01G195300.1	TraesCSU01G012200.1/CYP704B1	376	Oxygen-dependent choline dehydrogenase
TraesCS1D01G189200.1	TraesCSU01G012200.1/CYP704B1	376	Oxygen-dependent choline dehydrogenase
TraesCS3D01G023900.2	TraesCS4B01G341800.1/CYP704B1	373	Glutamate decarboxylase
TraesCS2A01G315300.1	TraesCS4B01G341800.1/CYP704B1	373	Glutamate decarboxylase
TraesCS2B01G333700.1	TraesCS4B01G341800.1/CYP704B1	373	Glutamate decarboxylase
TraesCS2A01G315300.1	TraesCS5D01G370600.1/CYP704B1	373	Glutamate decarboxylase
TraesCS2B01G333700.1	TraesCS5D01G370600.1/CYP704B1	373	Glutamate decarboxylase
TraesCS3D01G023900.2	TraesCS5D01G370600.1/CYP704B1	373	Glutamate decarboxylase
TraesCS2A01G315300.1	TraesCSU01G012200.1/CYP704B1	373	Glutamate decarboxylase
TraesCS2B01G333700.1	TraesCSU01G012200.1/CYP704B1	373	Glutamate decarboxylase
TraesCS3D01G023900.2	TraesCSU01G012200.1/CYP704B1	373	Glutamate decarboxylase
TraesCS4A01G081700.1	TraesCS4B01G341800.1/CYP704B1	346	8-amino-7-oxononanoate synthase
TraesCS4A01G081700.1	TraesCS5D01G370600.1/CYP704B1	346	8-amino-7-oxononanoate synthase
TraesCS4A01G081700.1	TraesCSU01G012200.1/CYP704B1	346	8-amino-7-oxononanoate synthase
TraesCS2A01G517900.2	TraesCS1B01G093600.1/ACOS5	340	alpha/beta-Hydrolases superfamily protein
TraesCS2B01G546500.2	TraesCS1B01G093600.1/ACOS5	340	alpha/beta-Hydrolases superfamily protein
TraesCS2A01G517900.2	TraesCS1D01G077600.1/ACOS5	340	alpha/beta-Hydrolases superfamily protein
TraesCS2B01G546500.2	TraesCS1D01G077600.1/ACOS5	340	alpha/beta-Hydrolases superfamily protein
TraesCS1A01G066800.2	TraesCS1B01G093600.1/ACOS5	339	Acyl-CoA dehydrogenase, putative
TraesCS1A01G066800.2	TraesCS1D01G077600.1/ACOS5	339	Acyl-CoA dehydrogenase, putative
TraesCS1A01G206900.1	TraesCS1B01G093600.1/ACOS5	331	Cytochrome P450 family protein, expressed
TraesCS1A01G206900.1	TraesCS1D01G077600.1/ACOS5	331	Cytochrome P450 family protein, expressed
TraesCS5B01G085000.1	TraesCS2B01G227000.1/AtSK32	330	DNA repair protein Rad50
TraesCS1A01G424200.1	TraesCS4B01G327800.2/RBOHE	321	Calcium-dependent protein kinase
TraesCS2A01G248200.2	TraesCS4B01G327800.2/RBOHE	317	Calcium-dependent protein kinase
TraesCS5A01G153900.4	TraesCS3A01G425500.1/OsGT1.1	308	Asparagine synthetase
TraesCS5A01G153900.4	TraesCS4A01G446700.1/OsGT1.1	308	Asparagine synthetase
TraesCS3D01G129900.1	TraesCS4A01G372100.1/ABCG26	278	ABC subfamily C transporter
TraesCS3D01G129900.1	TraesCS7D01G069500.1/ABCG26	278	ABC subfamily C transporter
TraesCS1A01G081300.1	TraesCS4A01G372100.1/ABCG26	269	ABC transporter B family protein
TraesCS1A01G081300.1	TraesCS7D01G069500.1/ABCG26	269	ABC transporter B family protein
TraesCS5B01G339100.1	TraesCS1B01G093600.1/ACOS5	263	Enoyl-CoA hydratase 2, peroxisomal
TraesCS5B01G339100.1	TraesCS1D01G077600.1/ACOS5	263	Enoyl-CoA hydratase 2, peroxisomal
TraesCS4A01G401400.1	TraesCS1B01G093600.1/ACOS5	261	Acetyl-coenzyme A carboxylase carboxyl transferase subunit alpha
TraesCS4A01G401400.1	TraesCS1D01G077600.1/ACOS5	261	Acetyl-coenzyme A carboxylase carboxyl transferase subunit alpha
TraesCS5B01G551200LC.1	TraesCS6A01G151700.1/ACOS5	255	#N/A
TraesCS3A01G136100.1	TraesCS5D01G370600.1/CYP704B1	252	Cytochrome P450 family cinnamate 4-hydroxylase
TraesCS3B01G154000.1	TraesCS5D01G370600.1/CYP704B1	252	Cytochrome P450 family cinnamate 4-hydroxylase
TraesCS3A01G136100.1	TraesCS4B01G341800.1/CYP704B1	250	Cytochrome P450 family cinnamate 4-hydroxylase
TraesCS3B01G154000.1	TraesCS4B01G341800.1/CYP704B1	250	Cytochrome P450 family cinnamate 4-hydroxylase
TraesCS7D01G169500.1	TraesCS3A01G425500.1/OsGT1.1	249	Phosphoserine phosphatase
TraesCS7D01G169500.1	TraesCS4A01G446700.1/OsGT1.1	249	Phosphoserine phosphatase
TraesCS3A01G342900.1	TraesCS4B01G341800.1/CYP704B1	247	Cytochrome P450 family cinnamate 4-hydroxylase
TraesCS3B01G375100.1	TraesCS4B01G341800.1/CYP704B1	247	Cytochrome P450 family cinnamate 4-hydroxylase
TraesCS3A01G342900.1	TraesCS5D01G370600.1/CYP704B1	247	Cytochrome P450 family cinnamate 4-hydroxylase
TraesCS3B01G375100.1	TraesCS5D01G370600.1/CYP704B1	247	Cytochrome P450 family cinnamate 4-hydroxylase
TraesCS1A01G177800.1	TraesCS5D01G370600.1/CYP704B1	247	Cytochrome P450 family protein
TraesCS3A01G136100.1	TraesCSU01G012200.1/CYP704B1	246	Cytochrome P450 family cinnamate 4-hydroxylase
TraesCS3B01G154000.1	TraesCSU01G012200.1/CYP704B1	246	Cytochrome P450 family cinnamate 4-hydroxylase
TraesCS2A01G304200.1	TraesCS3A01G425500.1/OsGT1.1	246	Neutral/alkaline invertase
TraesCS1A01G177800.1	TraesCSU01G012200.1/CYP704B1	245	Cytochrome P450 family protein
TraesCS1A01G177800.1	TraesCS4B01G341800.1/CYP704B1	244	Cytochrome P450 family protein
TraesCS2A01G311200.3	TraesCS6A01G151700.1/ACOS5	243	12-oxophytodienoate reductase-like protein
TraesCS3A01G342900.1	TraesCSU01G012200.1/CYP704B1	243	Cytochrome P450 family cinnamate 4-hydroxylase
TraesCS3B01G375100.1	TraesCSU01G012200.1/CYP704B1	243	Cytochrome P450 family cinnamate 4-hydroxylase
TraesCS5A01G248700.1	TraesCS3A01G425500.1/OsGT1.1	242	1,4-alpha-glucan branching enzyme GlgB
TraesCS5D01G255800.1	TraesCS3A01G425500.1/OsGT1.1	242	1,4-alpha-glucan branching enzyme GlgB
TraesCS5A01G248700.1	TraesCS4A01G446700.1/OsGT1.1	242	1,4-alpha-glucan branching enzyme GlgB
TraesCS5D01G255800.1	TraesCS4A01G446700.1/OsGT1.1	242	1,4-alpha-glucan branching enzyme GlgB
TraesCS3D01G494000.1	TraesCS6A01G151700.1/ACOS5	230	Orotate phosphoribosyltransferase, Orotidine-5'-phosphate decarboxylase
TraesCS3D01G493700.1	TraesCS6A01G151700.1/ACOS5	230	Orotate phosphoribosyltransferase, putative
TraesCS7D01G169500.1	TraesCS6A01G151700.1/ACOS5	225	Phosphoserine phosphatase
TraesCS2A01G303900.1	TraesCS3A01G425500.1/OsGT1.1	218	Kinase family protein
TraesCS2A01G163800.1	TraesCS3A01G425500.1/OsGT1.1	218	Kinase family protein
TraesCS2A01G303900.1	TraesCS4A01G446700.1/OsGT1.1	218	Kinase family protein
TraesCS2A01G163800.1	TraesCS4A01G446700.1/OsGT1.1	218	Kinase family protein
TraesCS5A01G124800.2	TraesCS3A01G425500.1/OsGT1.1	218	Protein kinase, putative
TraesCS5A01G124800.2	TraesCS4A01G446700.1/OsGT1.1	218	Protein kinase, putative
TraesCS4A01G133800.1	TraesCS3A01G425500.1/OsGT1.1	218	Receptor-like kinase
TraesCS4A01G133800.1	TraesCS4A01G446700.1/OsGT1.1	218	Receptor-like kinase
TraesCS1A01G303100.1	TraesCSU01G012200.1/CYP704B1	217	Cytochrome P450-like protein
TraesCS1A01G303100.1	TraesCS5D01G370600.1/CYP704B1	216	Cytochrome P450-like protein
TraesCS5B01G349800.1	TraesCS4B01G341800.1/CYP704B1	216	Flavin-containing monooxygenase
TraesCS5D01G354600.1	TraesCS4B01G341800.1/CYP704B1	216	Flavin-containing monooxygenase
TraesCS3A01G149500.1	TraesCS4B01G341800.1/CYP704B1	216	Flavin-containing monooxygenase
TraesCS3B01G176800.1	TraesCS4B01G341800.1/CYP704B1	216	Flavin-containing monooxygenase
TraesCS5B01G349800.1	TraesCS5D01G370600.1/CYP704B1	216	Flavin-containing monooxygenase
TraesCS5D01G354600.1	TraesCS5D01G370600.1/CYP704B1	216	Flavin-containing monooxygenase
TraesCS3A01G149500.1	TraesCS5D01G370600.1/CYP704B1	216	Flavin-containing monooxygenase
TraesCS3B01G176800.1	TraesCS5D01G370600.1/CYP704B1	216	Flavin-containing monooxygenase
TraesCS5B01G349800.1	TraesCSU01G012200.1/CYP704B1	216	Flavin-containing monooxygenase
TraesCS5D01G354600.1	TraesCSU01G012200.1/CYP704B1	216	Flavin-containing monooxygenase
TraesCS3A01G149500.1	TraesCSU01G012200.1/CYP704B1	216	Flavin-containing monooxygenase
TraesCS3B01G176800.1	TraesCSU01G012200.1/CYP704B1	216	Flavin-containing monooxygenase
TraesCS4B01G585000LC.1	TraesCS4B01G341800.1/CYP704B1	216	#N/A
TraesCS4B01G585000LC.1	TraesCS5D01G370600.1/CYP704B1	216	#N/A
TraesCS4B01G585000LC.1	TraesCSU01G012200.1/CYP704B1	216	#N/A
TraesCS1A01G303100.1	TraesCS4B01G341800.1/CYP704B1	213	Cytochrome P450-like protein
TraesCS6D01G358400.1	TraesCS6A01G151700.1/ACOS5	210	Esterase/lipase/thioesterase-like protein
TraesCS6B01G128200.1	TraesCS6A01G151700.1/ACOS5	210	Esterase/lipase/thioesterase-like protein
TraesCS1A01G224700.1	TraesCS6A01G151700.1/ACOS5	207	Chlorophyll synthase
TraesCS1B01G234300.1	TraesCS3A01G425500.1/OsGT1.1	204	D-3-phosphoglycerate dehydrogenase
TraesCS3A01G146800.1	TraesCS3A01G425500.1/OsGT1.1	204	D-3-phosphoglycerate dehydrogenase
TraesCS1B01G234300.1	TraesCS4A01G446700.1/OsGT1.1	204	D-3-phosphoglycerate dehydrogenase
TraesCS3A01G146800.1	TraesCS4A01G446700.1/OsGT1.1	204	D-3-phosphoglycerate dehydrogenase
TraesCS4A01G177600.1	TraesCS4A01G446700.1/OsGT1.1	203	Ribulose bisphosphate carboxylase/oxygenase activase
TraesCS1A01G321100.1	TraesCS6A01G104300.1/ms30	193	GDSL esterase/lipase
TraesCS1A01G321100.1	TraesCS2A01G279600.1/ms30	189	GDSL esterase/lipase
TraesCS1A01G321100.1	TraesCS2D01G278500.1/ms30	189	GDSL esterase/lipase
TraesCS1A01G246400.1	TraesCS1B01G093600.1/ACOS5	189	Mitochondrial carrier
TraesCS1A01G246400.1	TraesCS1D01G077600.1/ACOS5	189	Mitochondrial carrier
TraesCS7A01G410700.1	TraesCS4B01G327800.2/RBOHE	188	Mitogen-activated protein kinase
TraesCS3A01G193900.1	TraesCS1B01G093600.1/ACOS5	187	ATP-citrate synthase, putative
TraesCS7B01G309200.1	TraesCS1B01G093600.1/ACOS5	187	ATP-citrate synthase, putative
TraesCS3A01G193900.1	TraesCS1D01G077600.1/ACOS5	187	ATP-citrate synthase, putative
TraesCS7B01G309200.1	TraesCS1D01G077600.1/ACOS5	187	ATP-citrate synthase, putative
TraesCS7A01G350500.1	TraesCS6A01G151700.1/ACOS5	185	Alcohol dehydrogenase, putative
TraesCS7B01G232400.1	TraesCS6A01G151700.1/ACOS5	185	Alcohol dehydrogenase, putative
TraesCS4A01G059800.1	TraesCS4B01G341800.1/CYP704B1	185	Branched-chain-amino-acid aminotransferase
TraesCS4A01G059800.1	TraesCS5D01G370600.1/CYP704B1	185	Branched-chain-amino-acid aminotransferase
TraesCS4A01G059800.1	TraesCSU01G012200.1/CYP704B1	185	Branched-chain-amino-acid aminotransferase
TraesCS4A01G180100.1	TraesCS2A01G279600.1/ms30	185	Receptor-like kinase
TraesCS4A01G180100.1	TraesCS2D01G278500.1/ms30	185	Receptor-like kinase
TraesCS4A01G180100.1	TraesCS6A01G002700.1/ms30	185	Receptor-like kinase
TraesCS4A01G180100.1	TraesCS6A01G104300.1/ms30	185	Receptor-like kinase
TraesCS4A01G056500.1	TraesCS3A01G425500.1/OsGT1.1	183	Protein transport protein Sec61 subunit alpha
TraesCS4A01G056500.1	TraesCS4A01G446700.1/OsGT1.1	183	Protein transport protein Sec61 subunit alpha
TraesCS2A01G025500.1	TraesCS3A01G330500.1/OsG1	181	Chalcone synthase
TraesCS2B01G202800.1	TraesCS1B01G093600.1/ACOS5	181	Glycerophosphodiester phosphodiesterase
TraesCS2B01G202800.1	TraesCS1D01G077600.1/ACOS5	181	Glycerophosphodiester phosphodiesterase
TraesCS2A01G304200.1	TraesCS4A01G446700.1/OsGT1.1	177	Neutral/alkaline invertase
TraesCS3D01G494000.1	TraesCS3A01G425500.1/OsGT1.1	177	Orotate phosphoribosyltransferase, Orotidine-5'-phosphate decarboxylase
TraesCS3D01G494000.1	TraesCS4A01G446700.1/OsGT1.1	177	Orotate phosphoribosyltransferase, Orotidine-5'-phosphate decarboxylase
TraesCS3D01G493700.1	TraesCS3A01G425500.1/OsGT1.1	177	Orotate phosphoribosyltransferase, putative
TraesCS3D01G493700.1	TraesCS4A01G446700.1/OsGT1.1	177	Orotate phosphoribosyltransferase, putative
TraesCS3A01G419200.1	TraesCS4B01G327800.2/RBOHE	177	Rho GDP-dissociation inhibitor 1
TraesCS6A01G173700.1	TraesCS6A01G151700.1/ACOS5	174	Alcohol dehydrogenase, putative
TraesCS4A01G356100.2	TraesCS4B01G327800.2/RBOHE	171	Actin
TraesCS4A01G319900.1	TraesCS1B01G093600.1/ACOS5	171	Acyl carrier protein
TraesCS4A01G319900.1	TraesCS1D01G077600.1/ACOS5	171	Acyl carrier protein
TraesCS3A01G198400.1	TraesCS4A01G372100.1/ABCG26	169	Protein translocase subunit SecA
TraesCS3A01G198400.1	TraesCS7D01G069500.1/ABCG26	169	Protein translocase subunit SecA
TraesCS7B01G128800.1	TraesCS3A01G425500.1/OsGT1.1	168	Epoxide hydrolase 2
TraesCS7B01G128800.1	TraesCS4A01G446700.1/OsGT1.1	168	Epoxide hydrolase 2
TraesCS7A01G389600.1	TraesCS3A01G425500.1/OsGT1.1	168	Lipase
TraesCS7A01G389600.1	TraesCS4A01G446700.1/OsGT1.1	168	Lipase
TraesCS7A01G278500.1	TraesCS1B01G093600.1/ACOS5	167	Fatty acyl-CoA reductase
TraesCS7D01G278300.2	TraesCS1B01G093600.1/ACOS5	167	Fatty acyl-CoA reductase
TraesCS7A01G278500.1	TraesCS1D01G077600.1/ACOS5	167	Fatty acyl-CoA reductase
TraesCS7D01G278300.2	TraesCS1D01G077600.1/ACOS5	167	Fatty acyl-CoA reductase
TraesCS5A01G420600.1	TraesCS2B01G227000.1/AtSK32	163	Actin, putative
TraesCS4A01G205800.1	TraesCS4A01G372100.1/ABCG26	163	Receptor-like kinase
TraesCS4A01G205800.1	TraesCS7D01G069500.1/ABCG26	163	Receptor-like kinase
TraesCS3A01G302200.1	TraesCS4A01G372100.1/ABCG26	163	Receptor-like protein kinase
TraesCS3A01G302200.1	TraesCS7D01G069500.1/ABCG26	163	Receptor-like protein kinase
TraesCS2A01G211200.10	TraesCS4A01G372100.1/ABCG26	163	Serine/threonine-protein kinase
TraesCS2A01G211200.10	TraesCS7D01G069500.1/ABCG26	163	Serine/threonine-protein kinase
TraesCS6A01G277800.1	TraesCS1B01G093600.1/ACOS5	162	3-hydroxy-3-methylglutaryl coenzyme A reductase
TraesCS6A01G277800.1	TraesCS1D01G077600.1/ACOS5	162	3-hydroxy-3-methylglutaryl coenzyme A reductase
TraesCS7A01G113400.1	TraesCS1B01G093600.1/ACOS5	159	Short-chain dehydrogenase/reductase
TraesCS7A01G113400.1	TraesCS1D01G077600.1/ACOS5	159	Short-chain dehydrogenase/reductase
TraesCS5D01G396500.1	TraesCS1B01G093600.1/ACOS5	159	Short-chain dehydrogenase/reductase family protein
TraesCS5D01G396500.1	TraesCS1D01G077600.1/ACOS5	159	Short-chain dehydrogenase/reductase family protein
TraesCS5B01G028300.1	TraesCS1B01G093600.1/ACOS5	159	Tropinone reductase-like protein
TraesCS5B01G028300.1	TraesCS1D01G077600.1/ACOS5	159	Tropinone reductase-like protein
TraesCS2B01G446300.1	TraesCS1B01G093600.1/ACOS5	157	HXXXD-type acyl-transferase family protein, putative
TraesCS2B01G446300.1	TraesCS1D01G077600.1/ACOS5	157	HXXXD-type acyl-transferase family protein, putative
TraesCS6A01G223400.1	TraesCS3A01G425500.1/OsGT1.1	156	Adenosine kinase-like protein
TraesCS6A01G223400.1	TraesCS4A01G446700.1/OsGT1.1	156	Adenosine kinase-like protein
TraesCS5A01G326300.1	TraesCS4A01G372100.1/ABCG26	153	Protein DETOXIFICATION
TraesCS5A01G326300.1	TraesCS7D01G069500.1/ABCG26	153	Protein DETOXIFICATION
TraesCS4B01G213700.1	TraesCS6A01G151700.1/ACOS5	151	Mitochondrial carrier family
TraesCS4A01G219500.1	TraesCS6A01G151700.1/ACOS5	150	Aspartic proteinase Asp1
TraesCS2A01G217700.1	TraesCS6A01G151700.1/ACOS5	150	Aspartic proteinase nepenthesin-1
TraesCS6D01G264000.1	TraesCS6A01G151700.1/ACOS5	150	Aspartic proteinase nepenthesin-2
TraesCS7A01G051700.1	TraesCS6A01G151700.1/ACOS5	150	Aspartic proteinase nepenthesin-2
TraesCS3D01G467300.1	TraesCS6A01G151700.1/ACOS5	150	Basic 7S globulin
TraesCS3D01G467600.1	TraesCS6A01G151700.1/ACOS5	150	Basic 7S globulin
TraesCS7A01G219300.1	TraesCS6A01G151700.1/ACOS5	150	Eukaryotic aspartyl protease family protein
TraesCS3D01G467500.1	TraesCS6A01G151700.1/ACOS5	150	Eukaryotic aspartyl protease family protein
TraesCS6A01G283500.1	TraesCS6A01G151700.1/ACOS5	150	Eukaryotic aspartyl protease family protein, putative
TraesCS2A01G583100.1	TraesCS6A01G151700.1/ACOS5	150	Eukaryotic aspartyl protease family protein, putative
