# Supplementary material for: Combined Transcriptome and Proteome Analysis of Anthers of AL-type Cytoplasmic Male Sterile Line and Its Maintainer Line Reveals New Insights into Mechanism of Male Sterility in Common Wheat
Source: Front Genet. 2021 Dec 17;12:762332. doi: 10.3389/fgene.2021.762332 (PMC8718765; doi:10.3389/fgene.2021.762332)
Supplement: Supplementary file 2 [file DataSheet1.zip › Table S11 Log2FC value of DEPs in A2 VS B2 in protein interaction network.xlsx]

## Sheet: Sheet1
Table S20 Log2FC value of DEPs in A2 VS B2 in protein interaction network
DEPs	log2FC (A2 VS B2)
TraesCS5B01G202200.1	1.77486
TraesCS3A01G289300.1	1.28477
TraesCS3D01G289100.1	1.33214
TraesCS3A01G136100.1	1.3771
TraesCS3B01G154000.1	1.36297
TraesCS3A01G342900.1	1.41345
TraesCS3B01G375100.1	1.2803
TraesCS3A01G488600.1	1.17326
TraesCS2A01G374100.1	1.66103
TraesCS3A01G354500.1	1.31661
TraesCS7B01G027200.1	1.02731
TraesCS6A01G269700.1	1.11628
TraesCS6B01G297000.1	1.17495
TraesCS4A01G442900.1	1.25777
TraesCS5D01G480600.1	1.29393
TraesCS6D01G012200.1	1.01565
TraesCS4A01G180100.1	1.31618
TraesCS4A01G446700.1	-2.68022
TraesCS4B01G325800.1	1.16433
TraesCS1A01G260500.1	1.12294
TraesCS6A01G070700.2	-1.13272
TraesCS5A01G313100.1	2.95331
TraesCS1A01G177800.1	-2.5533
TraesCS1A01G171000.1	1.01308
TraesCS1D01G168700.1	1.65947
TraesCS2D01G563600.1	1.58069
TraesCS3A01G516900.1	1.30267
TraesCS6B01G031600.1	1.84976
TraesCS6B01G258400.1	1.29371
TraesCS7B01G128800.1	1.26484
TraesCS7A01G389600.1	-1.47693
TraesCS2D01G489200.1	2.26889
TraesCS5B01G210100.1	1.11844
TraesCS5D01G218400.1	1.39673
TraesCS6B01G267700.1	1.67939
TraesCS6D01G238700.1	1.70845
TraesCS1B01G195300.1	1.15216
TraesCS1D01G189200.1	1.09538
TraesCS4A01G414600.1	1.56132
TraesCS4A01G239000.1	-1.24649
TraesCS5A01G498800.1	1.13689
TraesCS7A01G240300.1	1.98139
TraesCS4A01G183600.1	-1.17226
TraesCS6B01G239400.1	1.07713
TraesCS2A01G292400.1	-1.51131
TraesCS2B01G308900.1	-1.40825
TraesCS2A01G407500.1	-1.2491
TraesCS2D01G404600.1	-1.44622
TraesCS6B01G279400.1	-1.00622
TraesCS3B01G134100.1	1.66588
TraesCS3D01G117100.1	1.43039
TraesCS1D01G121300.1	1.84293
TraesCS7A01G277500.1	1.62571
TraesCS5D01G370500.1	-1.67545
TraesCS1A01G161400.1	-1.70174
TraesCS1D01G158400.1	-1.63811
TraesCS5A01G363000.1	-2.87311
TraesCS1A01G303100.1	-1.32318
TraesCS6A01G151700.1	1.60556
TraesCS4B01G341800.1	2.22389
TraesCS2A01G025500.1	-1.83378
TraesCS3D01G023900.2	-1.28137
TraesCS2A01G315300.1	-2.21053
TraesCS2B01G333700.1	-1.73658
TraesCS4A01G081700.1	2.97282
TraesCS2A01G517900.2	1.47939
TraesCS2B01G546500.2	1.15068
TraesCS1A01G066800.2	1.05633
TraesCS1A01G206900.1	1.12622
TraesCS5B01G085000.1	2.06194
TraesCS1A01G424200.1	1.06353
TraesCS2A01G248200.2	-1.12183
TraesCS5A01G153900.4	2.55169
TraesCS3D01G129900.1	1.21443
TraesCS1A01G081300.1	1.47867
TraesCS5B01G339100.1	2.34516
TraesCS4A01G401400.1	1.13701
TraesCS5B01G551200LC.1	-2.15342
TraesCS7D01G169500.1	-1.14541
TraesCS2A01G304200.1	-2.6705
TraesCS2A01G311200.3	1.25861
TraesCS5A01G248700.1	-2.0801
TraesCS5D01G255800.1	-1.65663
TraesCS3D01G494000.1	1.6528
TraesCS3D01G493700.1	2.07174
TraesCS2A01G303900.1	1.51378
TraesCS2A01G163800.1	2.45303
TraesCS5A01G124800.2	1.21519
TraesCS4A01G133800.1	1.02197
TraesCS5B01G349800.1	-1.48667
TraesCS5D01G354600.1	-1.38714
TraesCS3A01G149500.1	-2.60594
TraesCS3B01G176800.1	-2.2765
TraesCS4B01G585000LC.1	1.45078
TraesCS6D01G358400.1	-6.2711
TraesCS6B01G128200.1	1.61574
TraesCS1A01G224700.1	1.2519
TraesCS1B01G234300.1	-1.30276
TraesCS3A01G146800.1	-1.2444
TraesCS4A01G177600.1	2.05224
TraesCS1A01G321100.1	2.26235
TraesCS1A01G246400.1	1.31891
TraesCS7A01G410700.1	1.3356
TraesCS3A01G193900.1	-1.12595
TraesCS7B01G309200.1	-1.37051
TraesCS7A01G350500.1	-1.11284
TraesCS7B01G232400.1	-1.59065
TraesCS4A01G059800.1	-1.54991
TraesCS4A01G056500.1	1.11536
TraesCS2B01G202800.1	-1.36695
TraesCS3A01G419200.1	-1.43476
TraesCS6A01G173700.1	1.17824
TraesCS4A01G356100.2	1.34777
TraesCS4A01G319900.1	-1.92342
TraesCS3A01G198400.1	1.34759
TraesCS7A01G278500.1	-1.45418
TraesCS7D01G278300.2	-1.14822
TraesCS5A01G420600.1	1.00229
TraesCS4A01G205800.1	1.34431
TraesCS3A01G302200.1	1.86444
TraesCS2A01G211200.10	1.28153
TraesCS6A01G277800.1	-1.49645
TraesCS7A01G113400.1	1.67728
TraesCS5D01G396500.1	-1.00795
TraesCS5B01G028300.1	1.0701
TraesCS2B01G446300.1	-1.03528
TraesCS6A01G223400.1	-1.02482
TraesCS5A01G326300.1	1.08051
TraesCS4B01G213700.1	1.48781
TraesCS4A01G219500.1	1.00037
TraesCS2A01G217700.1	1.71771
TraesCS6D01G264000.1	3.24875
TraesCS7A01G051700.1	1.2564
TraesCS3D01G467300.1	5.35753
TraesCS3D01G467600.1	6.27881
TraesCS7A01G219300.1	2.38922
TraesCS3D01G467500.1	1.27244
TraesCS6A01G283500.1	2.78142
TraesCS2A01G583100.1	1.20259
TraesCS3A01G425500.1	-2.40751
TraesCS5D01G370600.1	-1.85675
TraesCSU01G012200.1	-3.65084
TraesCS4A01G372100.1	-1.73782
TraesCS7D01G069500.1	-1.8856
TraesCS4B01G327800.2	1.55062
TraesCS6A01G098000.1	1.84285
TraesCS2B01G227000.1	1.04123
TraesCS1B01G093600.1	-1.83565
TraesCS1D01G077600.1	-1.49895
TraesCS6A01G104300.1	-5.52134
TraesCS2A01G279600.1	-4.74408
TraesCS2D01G278500.1	-4.1524
TraesCS6A01G002700.1	-1.3898
TraesCS3A01G330500.1	2.15675
