# Supplementary material for: Combined Transcriptome and Proteome Analysis of Anthers of AL-type Cytoplasmic Male Sterile Line and Its Maintainer Line Reveals New Insights into Mechanism of Male Sterility in Common Wheat
Source: Front Genet. 2021 Dec 17;12:762332. doi: 10.3389/fgene.2021.762332 (PMC8718765; doi:10.3389/fgene.2021.762332)
Supplement: Supplementary file 2 [file DataSheet1.zip › Table S12 DEPs about Figure7a.xlsx]

## Sheet: Sheet1
DEPs associated with cell wall organization or biogenesis
Protein	A1_1	A1_2	A1_3	A2_1	A2_2	A2_3	B1_1	B1_2	B1_3	B2_1	B2_2	B2_3
TraesCS4B01G383000.1	14.0633	13.8347	14.4325	14.7879	14.6305	14.5236	16.241	16.0358	16.0285	16.473	16.5128	16.1029
TraesCS7A01G363000.1	13.3185	12.7508	13.6796	14.0126	13.4133	13.7841	15.5788	15.5453	15.494	15.3166	15.1825	15.329
TraesCS7A01G426700.1	16.5226	16.3447	16.3003	16.177	15.863	15.9991	13.8942	13.8066	13.4891	NA	NA	NA
TraesCS7A01G427000.1	17.0789	16.7648	16.7973	16.3644	16.1477	16.2255	13.7113	14.1563	13.5657	11.2629	NA	11.2055
TraesCS7A01G427600.1	15.5465	15.0613	15.1577	13.7868	13.2632	13.5055	11.988	12.7224	11.9295	NA	NA	NA

## Sheet: Sheet2
DEPs associated with fatty acid biosynthetic process
Protein	A1_1	A1_2	A1_3	A2_1	A2_2	A2_3	B1_1	B1_2	B1_3	B2_1	B2_2	B2_3
TraesCS1A01G152100.1	13.5464	13.7142	13.7267	10.5072	11.7322	11.5893	13.4857	13.8676	13.7089	NA	NA	9.52381
TraesCS1A01G205700.1	11.9981	11.8915	11.6657	12.3363	12.5679	12.4548	NA	NA	10.595	11.9874	12.1458	12.3958
TraesCS1A01G300300.1	16.9141	16.838	16.9121	16.0603	14.5057	15.9897	18.5013	18.5167	18.5521	18.2566	17.5436	17.7692
TraesCS1B01G168400.1	14.2533	14.1058	14.5568	14.2693	13.7913	13.891	15.6665	14.9483	15.6425	14.9364	14.8508	15.1887
TraesCS1B01G421100.1	14.5432	14.2117	14.6456	14.654	13.9411	14.2076	15.8415	15.5302	15.776	15.4004	15.0237	15.4462
TraesCS1B01G460000.1	14.9214	14.27	13.668	13.8677	13.7244	14.1872	12.3548	12.5543	NA	NA	NA	NA
TraesCS1D01G266200.1	16.6565	16.702	16.67	18.3615	18.5316	18.3614	16.4989	16.6664	16.6763	16.1599	16.2749	16.0594
TraesCS1D01G401000.1	14.9323	14.7734	15.0831	14.8981	14.3755	14.8267	16.5161	16.3588	16.487	16.6336	16.3879	16.325
TraesCS2A01G133300.1	14.1801	13.8343	14.6539	15.0503	14.4393	14.8099	17.4682	17.1155	17.0191	18.0901	18.1429	17.882
TraesCS2A01G161600.1	NA	NA	NA	13.8259	14.0392	13.1857	9.73008	9.26773	NA	12.6984	14.7601	12.0845
TraesCS2A01G279600.1	NA	NA	NA	11.31	12.7424	12.1436	NA	NA	NA	16.0094	17.0922	17.3264
TraesCS2A01G280700.1	18.7998	18.7547	18.6662	18.5448	17.9764	18.0796	19.6363	19.4903	19.7501	19.5559	19.9275	19.8838
TraesCS2A01G477700.1	20.956	20.8264	20.9265	20.1902	19.7473	20.0127	22.2322	22.359	22.0016	22.1248	21.8222	21.6651
TraesCS2B01G156800.1	16.3395	16.1321	16.6183	17.0417	16.4953	16.6196	19.1785	18.9057	18.9176	19.7957	19.8072	19.6659
TraesCS2B01G400300.1	15.2794	15.1658	15.2531	14.7899	14.3155	14.7567	14.2387	13.5186	NA	14.1111	NA	NA
TraesCS2B01G501000.1	20.1444	20.1493	20.203	19.3749	18.9205	19.074	21.6871	21.8342	21.6702	21.3513	20.9559	21.1127
TraesCS2D01G135300.1	13.6819	13.8149	14.3438	14.5551	14.2012	14.1829	16.5548	16.0419	16.2244	17.0688	17.1355	17.0554
TraesCS2D01G278500.1	NA	NA	NA	14.8488	15.7011	15.1336	13.8962	11.4617	12.0512	18.665	19.7825	19.6932
TraesCS2D01G476900.1	20.3071	20.1272	20.2775	19.1072	18.1008	18.5458	21.1791	21.3845	21.3441	20.8725	20.3856	20.7496
TraesCS4A01G194400.1	17.9768	18.0626	17.8265	16.1633	15.7756	16.0876	17.9026	18.4454	18.1153	17.9375	17.609	17.7581
TraesCS4A01G218400.1	11.8955	11.2164	12.2766	13.3994	13.7758	13.3329	13.0694	12.5869	13.2101	14.2997	14.0825	14.4839
TraesCS4A01G319900.1	10.8731	10.6439	11.0487	NA	NA	9.02531	11.2992	11.4155	11.6168	11.1919	10.5887	11.0655
TraesCS4A01G326700.1	15.8464	15.7508	16.0615	16.1945	15.7121	15.7869	17.9231	17.5004	17.6572	18.0514	18.0996	17.9748
TraesCS4B01G274700.1	14.0257	13.7411	14.5654	14.9878	14.4919	14.0407	15.9927	15.4343	15.6988	15.8177	15.5822	15.9426
TraesCS4D01G118900.1	19.0312	19.028	18.8992	17.3914	17.0135	17.5123	19.6129	19.9904	19.6268	19.3266	18.9673	19.1215
TraesCS4D01G277300.1	12.7258	13.1257	13.5101	14.2915	13.9143	14.1418	15.0499	14.7977	15.4785	15.3455	14.0129	15.1032
TraesCS5A01G123600.1	18.6844	18.6439	19.2538	19.0433	18.3166	18.5725	20.9157	20.4322	20.5547	21.3823	21.4821	21.2254
TraesCS5A01G452600.1	NA	NA	12.6045	15.6171	15.2683	15.1498	15.6055	15.4192	15.5678	16.5495	16.5007	15.9848
TraesCS5A01G452700.2	16.827	16.4735	16.9421	19.4949	19.7085	19.623	18.9385	18.4719	18.4474	20.0604	20.3907	19.7163
TraesCS5B01G145900.2	16.6919	16.5977	16.8793	19.2752	18.4819	18.509	18.3275	17.4024	18.3469	18.7339	18.5591	18.114
TraesCS5B01G551200LC.1	16.146	16.3749	16.4909	15.8801	15.6546	15.809	17.9303	17.9597	18.0371	18.0729	17.8418	17.8893
TraesCS5D01G131500.1	16.4038	16.4027	16.8116	16.6758	16.0814	16.2976	18.7855	18.2874	18.5978	19.0468	19.0843	19.1002
TraesCS5D01G145300.1	20.4452	20.3982	20.5634	21.7323	21.5961	21.6514	21.9427	21.5905	21.7183	22.7231	22.6897	22.2672
TraesCS5D01G463000.1	NA	NA	NA	14.6657	NA	NA	15.9564	15.3811	15.4073	16.4401	16.3969	16.1504
TraesCS6A01G104300.1	NA	NA	NA	NA	12.5582	11.587	NA	NA	NA	16.9002	18.0099	17.8716
TraesCS6A01G150000.1	15.9106	16.1211	15.9892	14.2494	13.3233	13.9718	14.6915	15.2288	14.9509	NA	NA	NA
TraesCS6A01G351800.1	12.8887	12.7922	13.0265	14.4163	14.2833	14.0472	14.487	13.8638	14.5099	15.5178	15.5688	15.8973
TraesCS6B01G324200.1	10.7223	10.428	10.4559	10.839	NA	NA	13.1018	13.5202	12.7306	14.0852	14.2334	14.1058
TraesCS6B01G422900.1	14.7565	14.372	15.024	15.5641	15.4327	15.3902	15.7709	15.7589	16.0436	15.283	14.7196	14.9422

## Sheet: Sheet3
DEPs associated with L-phenylalanine catabolic process
Protein	A1_1	A1_2	A1_3	A2_1	A2_2	A2_3	B1_1	B1_2	B1_3	B2_1	B2_2	B2_3
TraesCS1B01G004200.1	16.7248	16.7152	16.9762	17.7114	17.7813	17.8051	15.237	15.2895	15.435	14.8207	14.6823	14.7376
TraesCS5A01G051800.1	12.494	12.142	12.1095	13.6929	13.8847	13.7936	12.6773	12.8872	12.9189	12.315	13.4022	12.5736
TraesCS5A01G302900.1	12.2627	12.0382	NA	14.3635	14.2949	14.1213	14.0006	13.5606	13.7671	15.1251	15.5025	15.2122
TraesCS6A01G222800.1	14.3347	14.3814	14.9848	15.9325	15.4601	15.6392	15.7969	15.5632	15.8953	14.8548	14.3044	15.0121
TraesCS6B01G169700.1	17.4355	17.3872	17.548	18.2824	18.4673	18.2505	15.4207	15.906	15.8456	15.5229	15.5364	15.5671
TraesCS6D01G130800.1	13.0844	13.468	13.3567	13.9863	13.7972	13.784	11.9196	11.9656	11.7786	10.6054	11.006	10.9086

## Sheet: Sheet4
DEPs associated with polysaccharide catabolic process
Protein	A1_1	A1_2	A1_3	A2_1	A2_2	A2_3	B1_1	B1_2	B1_3	B2_1	B2_2	B2_3
TraesCS2A01G215100.1	16.3847	16.0064	16.6292	18.0842	18.1094	18.4246	18.3961	18.1759	18.0856	19.4944	19.8449	19.39
TraesCS2A01G215300.1	12.3704	12.4907	12.2734	12.27	NA	11.607	14.2709	13.5552	13.5276	14.8902	14.9509	13.7877
TraesCS2B01G240200.1	12.012	12.0174	12.3432	11.4345	10.4048	10.6065	13.4767	13.017	13.1399	13.5801	13.4935	13.774
TraesCS2D01G220900.1	22.2762	22.0993	22.6922	24.095	24.2115	24.258	23.7116	23.3822	23.4587	24.6259	24.7778	24.6109
TraesCS2D01G221000.1	16.2898	16.298	16.5839	16.3079	15.6255	15.6874	17.87	17.3985	17.824	18.3296	18.376	18.3378
TraesCS4A01G307900.1	12.2632	12.2436	12.4929	12.4142	12.4535	13.3461	12.2906	12.1633	12.2959	14.2664	15.0057	16.2711
TraesCS7A01G146200.1	13.2253	13.4148	13.2815	10.9722	10.8311	10.4155	12.9037	12.807	12.4311	12.1672	11.4862	11.8963

## Sheet: Sheet5
DEPs associated with sexual reproduction
protein	A1_1	A1_2	A1_3	A2_1	A2_2	A2_3	B1_1	B1_2	B1_3	B2_1	B2_2	B2_3
TraesCS5A01G001300.1	NA	NA	NA	13.265	14.2843	13.5084	NA	NA	NA	15.606	16.5067	16.2936

## Sheet: Sheet6
DEPs associated with trehalose biosynthetic process
Protein	A1_1	A1_2	A1_3	A2_1	A2_2	A2_3	B1_1	B1_2	B1_3	B2_1	B2_2	B2_3
TraesCS1A01G338200.1	16.0179	15.821	15.6915	15.2461	15.1664	15.2157	14.6802	14.8062	14.7144	14.8154	15.0558	15.1651
TraesCS3A01G289300.1	16.3032	16.1228	16.2797	16.2917	16.265	16.3584	15.1965	15.3126	15.141	15.0999	15.0007	14.9602
TraesCS3D01G289100.1	17.3264	17.3731	17.2767	17.4479	17.4341	17.4014	16.2782	16.1505	16.28	16.0515	16.1304	16.1051
TraesCS6B01G384500.1	15.9156	15.6786	15.839	16.0061	15.5318	15.6661	14.1354	13.94	14.3364	13.4148	13.5808	13.3519
