# Supplementary material for: Combined Transcriptome and Proteome Analysis of Anthers of AL-type Cytoplasmic Male Sterile Line and Its Maintainer Line Reveals New Insights into Mechanism of Male Sterility in Common Wheat
Source: Front Genet. 2021 Dec 17;12:762332. doi: 10.3389/fgene.2021.762332 (PMC8718765; doi:10.3389/fgene.2021.762332)
Supplement: Supplementary file 2 [file DataSheet1.zip › Table S13 DEGs about Figure 7a.xlsx]

## Sheet: Sheet1
DEGs associated with cell wall organization or biogenesis
gene	A0_1	A0_2	A0_3	A1_1	A1_2	A1_3	A2_1	A2_2	A2_3	A3_1	A3_2	A3_3	B0_1	B0_2	B0_3	B1_1	B1_2	B1_3	B2_1	B2_2	B2_3	B3_1	B3_2	B3_3
TraesCS2A01G092800.1	0	0	0	0	0.0175134	0	0.057248	0.035238	0.018266	8.2653	6.16548	7.333	0	0	14.9354	0	0	0	0.650479	4.1844	0.0939708	94.5903	110.852	76.8438
TraesCS2A01G344200.1	0	0	0	0	0	0	0.691296	0.4534	0.208871	99.8804	68.9579	106.432	0	0.0181193	95.7825	0	0.0158431	0	13.5111	57.5084	5.69864	550.591	668.017	438.948
TraesCS2A01G521900.1	0	0	0	0.029762	0	0	0.033907	0	0.0324223	3.95764	3.80339	4.94298	0	0	9.84498	0	0	0	3.35876	11.3272	3.25245	48.508	43.9402	56.7731
TraesCS2B01G107500.1	0	0	0	0	0.00879374	0	0	0	0	3.35734	2.00712	2.68413	0.00833881	0	11.9652	0	0.00833633	0	0.326616	2.06684	0.00786406	80.063	100.979	68.7541
TraesCS2B01G551400.1	0	0.0156517	0	0	0	0	0	0.0782203	0.0486334	6.55192	5.75536	6.73282	0	0.0169025	15.3259	0	0	0	3.42304	15.7275	2.88333	78.0248	87.7397	80.3839
TraesCS2D01G091800.1	0.0404392	0	0.0158804	0.0503566	0.0965271	0.0378496	0.0382467	0.0529703	0.0183053	5.20254	3.7276	4.81118	0.12215	0.13323	22.3573	0.0228928	0.0415945	0.0244479	1.37613	6.06926	0.250686	153.979	174.115	116.432
TraesCS2D01G317900.1	0	0	0.0078681	0.0083159	0	0	0.0189482	0	0	1.13692	0.758247	1.4915	0	0.0282917	8.43583	0	0	0	0	0.115885	0	48.9976	45.7167	35.4626
TraesCS2D01G322500.1	0	0.0167903	0	0.0159681	0	0	0.382032	0.167926	0.104436	93.2907	62.3336	99.9861	0	0.0362387	95.9355	0	0	0	8.11699	39.0363	2.18834	529.632	607.823	409.712
TraesCS2D01G523700.1	0	0	0	0	0.00894535	0	0	0.00892756	0	1.68049	1.3184	1.51493	0	0	3.43319	0	0	0	1.1161	3.40987	0.779372	18.8216	17.2685	18.5927
TraesCS3D01G492500.1	1.14955	1.07008	1.3996	0.433216	0.649216	0.266585	0.179486	0.292058	0.130496	0.789634	1.28195	0.918515	7.28448	2.40688	7.42221	0.644765	0.646103	0.573613	0.628876	1.36529	0.363599	26.4436	26.3271	22.417
TraesCS4A01G116700.1	0.0199701	0.017424	0	0	0	0	0	0	0	1.0461	0.373131	0.949419	0	0.0563878	6.55458	0	0	0	0.0178804	0.191526	0	36.7885	22.7375	27.1063
TraesCS4A01G117100.1	1.46736	2.91524	3.60148	3.4346	6.05469	4.97934	5.01657	5.21805	23.0745	9.05411	6.14879	8.31866	4.13203	3.13549	3.50569	2.38503	1.27403	2.38687	0.841992	0.670039	1.94816	2.54776	2.78829	1.86498
TraesCS4A01G172100.1	0	0	0.0208087	0	0	0	2.71365	1.90547	1.47146	25.5596	24.1641	28.3589	0	0	24.8303	0	0.347567	0	30.5474	70.3117	24.7338	81.9593	83.5887	110.142
TraesCS4B01G187700.1	0	0	0.0312975	0	0	0	0	0	0	2.40831	1.61972	2.4701	0.0163977	0.018757	12.6769	0	0	0	0	0.219229	0	78.7536	73.4851	49.8533
TraesCS4D01G143100.1	0	0.0694582	0	0.0882174	0	0	0.829171	0.464748	0.42214	15.1907	13.0248	15.5152	0.0655615	0.124442	25.9202	0.121425	0.0217229	0	13.2459	42.7867	9.81747	68.9932	74.3669	98.6531
TraesCS4D01G188600.1	1.27062	1.38991	3.31259	2.50651	4.71315	4.56695	5.26353	5.00449	19.0185	9.17464	5.94282	9.44261	3.68188	2.7734	3.03682	1.86058	0.781947	1.19343	1.3179	0.594055	2.12584	3.26689	3.78303	2.24559
TraesCS4D01G189100.1	0	0.0174137	0.0705583	0.00827911	0	0	0	0.0174232	0	1.73787e-05	0.000106552	1.70486e-05	0	0.0281853	1.56569e-05	0	0	0	0	0.335161	0	1.69035e-05	2.19868e-05	2.6747e-05
TraesCS5A01G216500.1	0	0	0	0	0	0	0.0173808	0.0401006	0	2.98749	1.55447	2.60498	0	0	11.5456	0	0.0151496	0	0.708296	4.16126	0.221296	83.1055	83.2381	61.7933
TraesCS5A01G450600.1	0.0195515	0.0161068	0.0580022	0	0.0320575	0	0.122139	0.0996864	0.0166884	1.1708	0.729586	1.33235	0.0455607	0.0347781	4.10799	0.0141025	0.0152075	0	0.248032	1.18687	0	21.7162	23.3905	17.3661
TraesCS5A01G481200.1	8.76767	8.96817	10.0189	5.41589	6.47968	9.94923	5.86474	6.9823	10.1655	11.592	7.02875	6.06936	7.61051	6.95465	7.10012	6.29285	7.29719	6.40703	3.70497	4.88313	6.38597	1.43021	1.09415	1.63252
TraesCS5B01G092700.1	0.117866	0.103793	0.0466115	0.173143	0.0771828	0.0836802	0.0845413	0.156501	0	0.878989	0.621199	1.23173	0	0.0371282	3.02137	0.0226659	0.169998	0.153759	0.889679	3.87558	0.533394	19.2483	18.9549	18.9183
TraesCS5B01G101400.1	0.622832	0.619741	0.73364	2.23073	1.16273	2.47992	1.95713	2.54324	2.34527	0.626712	0.834068	0.378639	0.842113	0.174653	0.140246	1.58425	4.41259	5.16891	1.44217	0.401359	0.664207	0.132958	0.048915	0.123521
TraesCS5B01G215400.1	0	0	0	0	0	0	0	0	0	1.44582	1.01341	1.73058	0	0	9.04488	0	0	0	0.172956	1.72673	0	75.1035	67.3372	53.1868
TraesCS5B01G237100.1	0.734021	0.978846	0.928921	0.998869	1.27438	1.01165	1.19585	0.961714	1.18172	1.3481	0.857568	0.952395	0.923178	0.690988	1.38705	0.436135	0.973128	0.768829	1.33307	1.38103	1.10801	1.72639	1.24284	1.50584
TraesCS5B01G458900.1	0	0.0320274	0.0288341	0.0609062	0.0159367	0.0343327	0	0.0480271	0.0497722	1.2322	1.2086	1.66751	0.0150989	0.034579	6.45049	0.0140213	0.136087	0.0150511	0.56345	2.15811	0.0997483	40.9819	39.9455	28.2077
TraesCS5D01G099300.1	0.0584597	0.205872	0.231145	0.367938	0.102069	0.0829841	0.279462	0.15519	0.134332	2.45601	1.89872	2.09713	0	0.313024	6.39665	0.12364	0.120447	0.104345	1.69893	5.51911	0.871553	38.5829	26.7893	34.8782
TraesCS5D01G245500.1	0	0.0540866	0	0	0.0179286	0	0	0	0	0	0	0	0	0	0.0364966	0.0157782	0	0	0	0.0349772	0.0641346	0.0519449	0.038154	0.0481744
TraesCS5D01G460500.1	0	0	0	0	0	0	0.0598863	0.0138078	0.0143022	1.58124	0.998979	1.57494	0	0	5.90559	0	0	0	0.397784	2.0234	0.0738777	33.9045	34.4059	26.1191
TraesCS6A01G088000.1	0	0	0	0	0.0175491	0	0.0386767	0.107705	0	3.37341	1.90646	4.32906	0	0.0379032	12.5166	0	0	0	0.906308	3.83626	0.440105	91.5625	107.11	70.7853
TraesCS6B01G110400.1	0.0394433	0.0350762	0	0.201078	0.069319	0.0756038	0.190913	0.035438	0.0737847	3.01216	1.43048	3.1505	0.0331684	0	9.35577	0.0917171	0	0.130725	0.357982	3.94102	0.217294	72.442	81.8264	56.352
TraesCS7A01G427600.1	31.0189	48.2949	40.447	69.0049	83.2629	70.2871	16.7417	16.6712	38.8093	3.52381	2.78228	1.54032	66.0611	31.1278	34.5395	28.0298	15.7896	17.2884	1.12756	0.876505	1.21776	0.920012	0.733181	0.673207
TraesCS7B01G037700.1	0	0	0	0	0	0	0	0	0.0147232	0.70779	0.426478	0.374011	0	0	5.18471	0	0	0	0.160802	1.24123	0	41.54	43.9367	33.2334
TraesCS7B01G076200.1	4.61953e-07	0.0203715	3.49608e-07	3.76852e-07	0.0501069	0.05345	0.74157	0.293557	0.150173	1.06416	1.03638	1.09344	0	0	1.46626	0	0.0918321	5.78786e-07	0.909078	1.70622	1.00483	6.36993	6.15063	4.20895
TraesCS7B01G197100.1	0	0	0	0	0.0469935	0.051681	2.4527	2.33378	0.913898	10.4613	9.1434	11.0728	0	0.151816	8.13541	0	1.57935	0	21.4706	27.5992	19.5083	58.4247	46.5135	49.2572
TraesCS7D01G136500.1	0	0	0	0	0	0	0.0154091	0	0	0.905972	0.578792	0.692613	0.0268289	0	4.68064	0	0	0	0.0877102	0.772324	0	31.0382	34.0816	25.837
TraesCS7D01G195900.1	14.5301	12.3251	12.777	22.5362	25.9581	22.171	7.63731	5.39516	7.09766	0.461838	0.892997	0.282331	6.92501	5.89913	9.60238	45.237	31.2544	31.9163	18.1211	25.7769	22.3988	10.5076	13.3959	15.9638
TraesCS7D01G284000.1	0	0	0	0.0932308	0.143411	0.683808	8.81671	8.66201	4.80794	17.3063	15.9947	18.1483	0	0.154403	17.5918	0	4.59467	0.360199	60.452	69.5348	54.3515	80.1423	80.8486	85.4405
TraesCS7D01G317100.1	0.283662	0.315652	0.236235	0.376145	0.469387	0.325207	0.0857088	0.290912	0.384638	0.0263416	0	0	0.0745214	0.197554	0.452771	0.160824	0.9106	0.0492134	2.5573	4.32115	2.27542	1.14822	0.920157	2.34704
TraesCSU01G018400.1	0.201306	0.179162	0.0963226	0.616358	0.548651	0.618003	0.429147	0.144869	0.452526	9.31941	5.61511	9.91536	0	0	15.238	0.15613	0.199466	0.200247	1.38934	5.89466	0.412158	93.1211	102.94	73.4028
TraesCSU01G067500.1	0	0	0	0.038033	0	0	1.68989	0.900788	0.820186	26.1647	24.2677	29.5635	0	0.0645572	37.432	0.0524315	0.0375976	0	34.5508	87.1628	27.6411	94.3897	92.7148	149.566
TraesCS4A01G034400.1	0	0	0	0	0	0	3.76245	8.45828	4.25358	0	0	0	0	0	0.3258	0	0	0	79.2721	42.4758	51.2444	0.0321	0	0
TraesCS5D01G224600.1	0	0	0	0	0	0	0	0.02146	0	1.69123	10.4701	6.51873	0	0	0	0	0	0	0	0.08125	0	273.234	61.3891	108.164

## Sheet: Sheet2
DEGs associated with fatty acid biosynthetic process
gene	A0_1	A0_2	A0_3	A1_1	A1_2	A1_3	A2_1	A2_2	A2_3	A3_1	A3_2	A3_3	B0_1	B0_2	B0_3	B1_1	B1_2	B1_3	B2_1	B2_2	B2_3	B3_1	B3_2	B3_3
TraesCS1A01G059100.1	0.473378	0.156341	0.772286	1.01839	0.904194	2.04479	3.50908	4.00771	3.37409	0.678344	0.698289	0.43058	1.91926	0.726978	1.66212	0.159321	0.219462	0.048756	0	0	0.0231197	0.0999964	0.110479	0.116242
TraesCS1A01G079000.1	0	0	0	0	0	0	0.701988	0.560288	0.633553	2.18594	0.493677	0.712745	0	0	0.605119	0	0.126724	0.0851755	0.887737	1.34613	0.891561	0.3077	1.12472	0.823171
TraesCS1A01G266000.1	2.85912	2.07799	3.64747	3.0159	5.15421	10.1766	16.2883	17.6645	20.6595	22.452	38.5312	27.6033	10.1051	5.5031	7.31442	2.935	1.5855	1.49328	0.668079	0.422542	0.343211	7.97648	7.37319	5.68909
TraesCS1A01G412800.1	0	0	0	0.0489059	0	0.0551507	0.362171	0.283625	0.0803454	0.436588	0.24749	0.149631	0	0.0275358	0.467552	0	0.192134	0	3.72883	5.65987	4.12055	4.88597	5.30225	7.57577
TraesCS1D01G116700.1	0.0303073	0.0419901	0.0378534	0.149515	0.161742	0.481268	22.7	18.7265	13.2744	61.7742	57.6228	59.3763	0.0494478	0.34117	17.9883	0.0460181	3.83847	0.237398	63.7763	101.957	67.8019	70.5411	86.4847	103.094
TraesCS1D01G266200.1	3.10655	2.56124	2.77903	3.06195	4.93845	7.71037	17.1014	18.9506	25.7992	22.1862	29.4681	21.8947	8.50833	5.11373	6.26251	5.1732	3.98641	3.07706	1.97949	3.59161	2.63844	2.52743	1.63849	2.34891
TraesCS1D01G375700.1	78.8234	77.0007	94.0885	106.847	76.9538	78.1359	124.407	116.868	78.9692	85.1647	85.6325	78.6259	140.764	122.771	135.998	229.134	362.369	294.738	494.506	470.609	513.317	113.428	105.972	160.842
TraesCS2A01G133400.1	1.27694	0.784128	1.78231	2.22969	4.44851	9.39109	5.2264	8.45107	7.62826	0.6716	1.86032	0.544663	2.42103	0.963768	0.453609	7.17837	69.5773	43.6597	42.1223	26.9631	51.9005	1.63433	0.925416	1.83755
TraesCS2A01G279600.1	0.106632	0.0944624	0.0847303	0.180341	0.0623101	0.203401	12.4136	8.12771	6.07629	28.2873	33.2195	32.8205	0.178552	0.841917	15.721	0.109872	8.70963	0.146928	163.889	204.638	152.11	46.5803	62.5873	92.395
TraesCS2B01G297300.1	0	0.0159248	0	0	0	0.205761	13.3716	10.2303	6.89972	34.6652	39.4798	36.909	0	0.664101	20.52	0	9.31106	0	163.025	217.656	154.398	51.7243	69.1429	102.792
TraesCS2D01G278500.1	0.0359388	0.0159248	0	0	0	0.514402	37.7765	25.9372	18.2934	81.296	90.6789	81.1812	0	0.698157	35.7554	0	20.5496	0.297187	326.483	436.857	305.288	83.6168	121.385	189.414
TraesCS3A01G244500.1	3.82884	3.54368	4.72774	3.19467	2.47653	3.07944	4.85056	5.26934	8.58127	7.07718	7.17137	9.32564	2.77796	4.40188	3.96947	3.05829	1.98405	2.10177	2.02231	1.43354	2.34762	2.24368	1.72936	1.75543
TraesCS4A01G018100.1	0.0284586	0.0751087	0.0224914	0	0.0993269	0	0.842689	0.12577	0.182864	2.00432	3.0054	2.65296	0.0236384	0.0806467	2.12926	0.021874	0.0938031	0.0703022	6.94609	11.3615	6.22179	8.16785	9.18009	12.1491
TraesCS4A01G065300.1	48.2562	51.2819	32.3481	66.9028	52.7567	62.1717	10.8123	14.6075	16.8999	6.37035	6.87138	4.96807	12.246	9.66755	9.95742	79.2395	53.3611	86.2821	3.98769	2.16646	4.17252	2.03809	2.18902	2.24512
TraesCS4A01G182700.1	0.549889	0.399909	0.538437	0.599433	0.962004	0.737486	0.0620857	0.460086	0.537999	1.71372	1.14863	1.63772	10.1057	2.14237	3.39872	0.698206	0.6757	0.413754	3.25712	7.98735	2.79651	6.2738	8.14424	8.41068
TraesCS4A01G185600.1	0.0133145	0.0692554	0.0208057	0.0986656	0.0805444	0.135938	0.661943	0.610076	0.381333	2.1878	2.03768	2.95021	0	0.0249928	5.3494	0.222581	0.306399	0.119582	4.54296	8.4808	3.78979	24.5546	25.8646	25.0181
TraesCS4A01G326700.1	52.4952	64.0738	41.7252	92.7483	91.3339	103.911	15.6494	18.3359	22.3397	1.90458	2.73728	0.734519	10.6107	1.46157	4.9072	136.766	135.505	151.143	76.3859	68.8147	74.0063	19.5493	19.2233	32.571
TraesCS4B01G133100.1	0.183755	0.345878	0.716503	0.283957	0.13057	0.220051	0.849181	0.614537	0.423917	2.46985	2.14974	2.63119	0.0968565	0.780336	6.48849	0.147566	0.284156	0.176263	3.77793	10.6242	3.20873	28.3675	32.0689	31.2141
TraesCS4B01G274700.1	9.72929	9.89279	7.91523	16.5396	12.6797	18.1447	11.3338	12.7578	10.0702	5.868	8.1946	4.86267	2.70178	2.64426	5.083	16.9934	44.4551	30.31	81.6306	71.4311	79.6752	40.0082	38.1914	60.9144
TraesCS4B01G278800.1	1.0331	1.74146	1.70881	1.7516	3.05482	3.69507	2.31744	3.07283	2.70408	1.21435	1.07038	0.981752	4.51802	2.36614	1.70269	2.74387	18.2753	13.6285	6.83865	4.10021	10.5894	1.05457	1.05786	0.952167
TraesCS4D01G130700.1	1.18134	1.23673	1.05166	0.923143	0.962405	0.897349	1.57155	1.08418	0.962829	5.11727	5.08537	5.49334	5.49949	1.54585	3.39509	1.56828	1.91625	1.14861	9.44703	15.4393	8.17293	13.2828	15.8774	14.6179
TraesCS4D01G319000.1	0.495578	0.779635	1.1852	1.25094	1.01585	0.988531	1.49665	2.06926	0.630015	1.66242	0.84	0.754399	0.370299	0.408611	0.658888	0.674716	0.528929	0.955527	2.10236	1.5305	2.5084	0.806269	1.07653	1.51978
TraesCS5A01G220200.1	19.3572	24.6504	15.6166	31.0103	35.723	45.5784	6.33064	7.94609	12.2863	0.469221	0.0840926	0.168191	3.15511	0.729528	0.0636025	35.8169	51.6445	60.7283	5.27487	1.87345	6.59929	0.0150933	0	0.0139866
TraesCS5B01G123200.1	34.7619	54.467	31.7445	92.5298	74.6992	85.3184	15.6768	18.8305	26.969	2.7682	3.38387	2.02632	9.28932	1.93262	3.48096	113.75	131.585	136.317	63.3731	57.4359	71.7851	17.0536	17.869	22.6367
TraesCS5D01G131500.1	23.1798	28.0116	21.1831	44.205	49.6009	47.6485	9.40446	12.4077	16.7089	1.79814	1.67886	0.387286	8.0944	1.58612	2.7673	71.0989	94.8226	89.4146	58.6765	59.387	65.197	9.25571	9.84205	15.2217
TraesCS5D01G145300.1	187.212	220.103	216.091	293.233	388.362	423.412	668.134	728.036	657.251	387.169	511.068	346.319	114.164	26.8452	41.7381	129.272	445.578	282.435	254.809	195.573	298.383	117.451	93.628	92.6935
TraesCS5D01G159700.1	3.00852	2.28642	1.93233	1.87612	1.68319	1.36675	6.35753	6.21033	3.35567	27.6939	16.0984	24.358	8.26087	4.16713	7.77789	2.45894	3.51089	2.09335	22.7292	22.8054	24.0349	31.4918	35.953	38.8057
TraesCS5D01G548700.1	16.272	25.1581	17.107	24.8939	40.3064	45.6551	6.81649	8.05622	15.3191	1.50717	0.926724	0.537539	6.33865	1.09811	3.61519	60.9391	81.9211	73.0935	63.8652	81.3853	70.0766	12.7953	12.7173	22.4009
TraesCS6A01G104300.1	0.0662377	0	0.0262676	0	0.0579685	0.12597	6.04466	4.24453	3.34007	14.7971	15.2233	14.4476	0.0276529	0.250772	4.53482	0.0255465	4.47933	0.218746	62.9784	70.6821	63.2306	9.3752	12.046	23.4931
TraesCS6A01G177700.1	4.52725	4.68044	6.95901	8.15875	5.4147	11.6095	13.102	13.0969	21.083	10.3069	11.552	11.0285	10.6669	7.91791	8.93459	5.85421	6.28129	5.80836	7.32574	3.1263	6.47988	4.85369	3.06748	4.18342
TraesCS6A01G242700.1	0.641318	0.803122	1.9409	1.18178	2.07971	1.99363	5.77018	4.73715	11.5634	6.09019	10.6843	7.30462	3.81417	1.47973	2.08901	0.629207	0.343081	0.42956	0.948373	0.561736	1.02964	1.69198	2.4312	2.02151
TraesCS6A01G293700.1	0.861469	1.13424	1.38219	1.35141	1.0517	1.48621	0.640656	1.19309	0.78199	0.38026	0.530799	0.29672	3.19185	1.94134	4.12929	1.95978	8.91217	2.17387	29.814	37.4214	37.1222	13.0824	12.8519	23.4194
TraesCS6B01G207000.1	4.8526	5.38136	6.16489	5.38513	7.67794	8.70516	16.2705	11.7723	22.0081	13.6322	14.275	14.6931	19.0469	9.6374	8.81037	4.57704	7.10473	5.63174	7.52938	4.83754	8.02486	3.75457	2.48295	2.25211
TraesCS6B01G281800.1	0.652006	0.494947	0.924237	1.14624	1.4298	1.30237	7.63284	5.56926	10.7393	9.59158	17.3748	10.4845	2.2286	0.936157	1.26664	0.449434	0.228721	0.149031	0.833419	0.733881	0.755626	5.76349	7.42207	6.04789
TraesCS6B01G362900.1	0.261654	0.58327	0.561975	2.37974	1.53132	2.37022	11.5904	11.1084	7.73393	7.27897	7.36381	8.91483	0.412765	0.627886	0.274132	0.182183	0.430872	0.195356	0.405728	0.343757	0.22213	0.95995	0.617554	0.408433
TraesCS6B01G422900.1	13.7569	19.5293	17.4738	21.6927	33.4016	40.6036	49.172	44.0919	58.2783	13.9109	13.982	13.9312	24.381	12.6041	11.7476	14.9461	20.5784	13.196	13.4048	11.6811	16.2052	10.032	9.45965	9.09722
TraesCS6D01G093000.1	0.0340481	0.0903538	0.0810715	0.0862188	0.0298152	0.356546	1.14602	0.758622	0.599501	6.77039	6.75111	5.88163	0	0.0644775	2.25699	0.0262819	0.898683	0.0843755	22.9504	34.8278	25.3306	5.21288	8.40354	15.8143
TraesCS6D01G274600.1	4.72844	4.5471	4.63417	8.6648	6.27783	6.54256	4.99033	6.40905	4.52313	3.05863	3.39527	1.94297	5.20553	3.60714	6.52098	14.0693	26.6858	17.649	45.3598	52.6539	54.311	18.3118	16.6491	29.3238
TraesCS7D01G351000.1	0.732134	0.833732	1.33903	2.09486	3.18212	5.70217	13.017	15.0542	22.1479	22.6434	20.5985	20.3729	1.07347	1.45112	8.51807	1.0374	13.0839	2.34089	72.262	90.2692	90.3042	47.7073	36.8831	58.5417
TraesCSU01G072800.1	1.42109	2.65436	5.83072	5.65029	6.02375	5.44317	6.98851	4.17221	16.6666	7.20425	7.89892	8.31865	3.61773	6.72116	4.94029	3.27155	1.2298	1.10473	0.998875	0.0803391	1.59414	1.48066	1.74055	0.790547
TraesCS4A01G031500.1	0	6.45	0	0	1.95865	1.8514	3.18072	1.45087	8.05	9.015	7.33206	4.52641	1.38	4.51	0	0	11.37	0	54.4109	96.3927	25.13	33.2942	111.31	39.8853
TraesCS4A01G194400.1	13.0836	1.84645	10.7644	3.4652	4.7723	0	31.0402	10.1499	19.5665	8.45616	1.49572	4.88905	55.6605	8.46614	0.988082	5.2374	4.2534	0	2.202	0	0	4.95289	2.6123	6.93361
TraesCS4B01G135900.1	5.66304	3.228	4.96206	4.03456	4.89663	5.55419	0	0	0.8	1.5	4.88804	0	12.4957	3.3759	0	4.27524	6.6364	3.77	16.5598	40.0925	23	5.50143	17.9276	19.18

## Sheet: Sheet3
DEGs associated with L-phenylalanine catabolic process
gene	A0_1	A0_2	A0_3	A1_1	A1_2	A1_3	A2_1	A2_2	A2_3	A3_1	A3_2	A3_3	B0_1	B0_2	B0_3	B1_1	B1_2	B1_3	B2_1	B2_2	B2_3	B3_1	B3_2	B3_3
TraesCS1B01G122800.1	2.02789	3.89991	6.75993	8.54894	10.7906	8.96751	19.4353	18.6877	56.8696	7.63488	11.6574	10.8526	1.93925	6.00595	3.06204	3.66422	1.64184	1.99941	2.18314	0.573323	3.54475	1.58954	1.12304	1.00517
TraesCS1D01G039300.1	1.28388	1.17919	1.38596	1.44785	2.91159	3.40769	8.72175	8.87509	6.35989	4.64742	7.71981	5.69882	0.269114	0.143477	0.442785	0.133128	0.268659	0.196364	0.156062	0.110723	0.101458	0.365276	0.0402585	0.0169438
TraesCS2A01G196700.1	1.13728	2.45897	2.85203	2.63862	6.19043	5.18775	10.147	9.28537	17.5333	4.26905	7.53291	5.00684	1.27859	2.18805	1.62098	0.870759	0.344499	0.788503	0.28356	0.356474	0.687391	0.283955	0.113861	0.210721
TraesCS2A01G381100.1	1.35147	2.92147	2.9323	2.63656	5.72764	5.83015	9.34333	9.66781	14.2055	7.75883	10.4144	8.33073	0.804663	1.90429	1.64697	1.35578	0.555564	0.715553	0.726466	0.620406	0.92662	0.320489	0.310226	0.498538
TraesCS2B01G224300.1	0.652243	1.73817	1.84737	3.26491	4.69485	4.68264	12.78	12.2164	25.6276	4.18095	7.53214	5.50302	0.194979	0.99692	0.327679	0.417647	0.293669	0.342774	0.152482	0.0697201	0.204242	0.15558	0.0998335	0.156068
TraesCS2B01G398200.1	0.780331	1.98269	2.66411	2.27797	4.27196	3.95352	6.16678	6.31176	15.8428	4.74128	5.60204	5.28274	0.23493	3.19988	1.33354	0.697176	0.292557	0.36894	0.475976	0.333469	0.65579	0.205404	0.15055	0.211215
TraesCS2D01G204400.1	1.16576	2.36441	2.721	3.17903	7.12118	6.4432	12.2222	11.6856	23.1453	5.09808	8.20794	6.83981	1.08522	1.63715	0.708972	0.425813	0.250661	0.304119	0.0335237	0.078871	0.148167	0.142565	0.0413077	0.0405673
TraesCS2D01G204700.1	1.85766	2.83226	3.99997	3.95742	6.39223	6.3027	9.95237	8.53636	19.1041	5.15396	5.48462	5.20891	1.97712	3.95661	2.35295	1.70804	0.785866	1.23453	0.537992	0.554678	0.837288	0.373218	0.385718	0.363567
TraesCS2D01G377200.1	0.841075	1.41332	1.53766	1.8612	3.33571	4.32018	6.50092	7.24339	6.74808	3.80991	3.86277	4.85976	1.65407	0.215238	0.45808	0.29038	0.198978	0.0728111	0.13624	0.181764	0.0590363	0.594378	0.349973	0.166939
TraesCS2D01G377500.1	1.44362	2.97483	2.68594	2.09784	5.34225	5.94446	8.28192	9.28828	12.0103	6.43474	8.50854	7.597	0.427477	0.447221	0.735737	0.298039	0.202023	0.219687	0.19875	0.135714	0.285114	0.128195	0.0141012	0.112764
TraesCS2D01G377600.1	1.49918	1.8931	2.84838	3.35534	4.5875	6.55832	8.7644	10.5282	18.3911	8.1275	10.6327	8.27339	0.847837	1.0381	1.28398	1.02927	0.60994	0.574856	1.23466	0.357746	1.02824	0.270947	0.212889	0.197124
TraesCS6A01G222800.1	29.0337	30.8793	35.1074	30.6893	38.7558	44.5974	59.6031	58.2256	60.1724	57.263	85.2196	57.2299	48.7043	25.912	25.3389	28.4085	34.2013	32.23	13.4661	7.47806	13.5747	32.7335	27.2138	17.7111
TraesCS6A01G222900.1	19.8247	25.9874	20.2024	37.3594	38.9062	63.2125	63.314	71.1428	49.3863	61.9339	104.094	57.6622	39.251	6.35188	7.76269	14.3089	25.3706	24.6755	7.57014	5.17466	6.47195	19.9059	16.0413	15.3891
TraesCS2B01G398400.1	0	0	7.93	1.61383	0	12.9598	30.2168	24.6648	29.7968	13.5226	21.9962	27.1585	0.694205	4.50122	8.83506	0	0	0	0	0	0	0	5.13	0

## Sheet: Sheet4
DEGs associated with polysaccharide catabolic process
gene	A0_1	A0_2	A0_3	A1_1	A1_2	A1_3	A2_1	A2_2	A2_3	A3_1	A3_2	A3_3	B0_1	B0_2	B0_3	B1_1	B1_2	B1_3	B2_1	B2_2	B2_3	B3_1	B3_2	B3_3
TraesCS1A01G147100.1	0.0499819	0.0657341	0.0196989	0	0	0.0470545	0.0475433	0	0.0456131	0.0656662	0.0704253	0.021309	0	0.0235718	0.199635	0.0957906	0.329295	0.0410771	0.202086	0.255305	0.272506	0.126199	0	0.175792
TraesCS1A01G215500.1	59.2608	48.8699	61.4308	41.1235	43.48	33.7714	31.7946	24.5746	36.6668	11.017	15.4489	16.1463	21.7372	24.1263	23.2171	12.4349	9.2097	5.06071	13.3492	5.08748	11.5468	7.93852	8.33387	7.06356
TraesCS1B01G229000.1	43.9204	33.8701	47.3472	32.6084	30.6979	28.5758	37.4243	30.866	32.6891	16.5201	22.4167	22.0425	15.6626	29.0108	24.2627	14.2177	9.93709	5.33252	17.4706	7.11289	15.7561	8.43608	5.46349	6.51725
TraesCS1D01G218000.1	61.8846	39.087	56.0819	26.418	32.487	23.3923	41.3087	28.3505	43.4601	17.4982	25.4417	22.601	31.3997	47.0078	37.1186	20.3209	11.5253	6.16944	23.8604	7.10788	17.2297	9.62743	8.27414	6.12057
TraesCS1D01G220400LC.1	0	0	0	0	0	0	0	0	0	0	0	0	0	0	0.058545	0	0	0	0	0.169731	0	0	0.184901	0.051873
TraesCS2A01G120800.1	0	0.0191508	0.00861419	0.0182238	0.00951811	0.0102736	0.10381	0.0958916	0.0596695	1.93881	1.46305	1.86303	0	0	7.75067	0.0251332	0.222398	0.053921	0.294628	1.33791	0.127694	61.0141	55.7398	47.7636
TraesCS2A01G122600.1	0	0	0.00640274	0.00673271	0	0	0.107382	0.0847192	0.0657114	5.14928	4.13823	5.29118	0.0133644	0.0154083	4.84396	0	0	0	0.949789	4.19466	1.15228	30.9868	43.0185	31.0108
TraesCS2A01G215300.1	18.7138	18.5294	13.7558	20.5834	20.4907	20.5275	1.01055	2.29863	3.59966	0.564057	0.499298	0.210701	5.26142	1.73464	2.63819	23.2132	35.1846	27.0977	19.9169	28.4419	24.176	5.91162	4.72181	8.38675
TraesCS2B01G144900.1	0.0186668	0.00806042	0.0145412	0.00764889	0	0	0.0130709	0	0.0248971	1.1453	1.03297	1.09398	0	0.0131178	4.0667	0	0	0	0.335979	1.52089	0.0970518	28.3152	37.1048	25.9269
TraesCS2B01G626300.1	0.0123806	0.0214466	0.00966637	0.0203653	0.010693	0	0.0696036	0.106891	0.0774463	0.127751	0.160606	0.104422	0	0	0.0217011	0.00940107	0.0101736	0.0303098	0.0882179	0	0.133794	0	0	0.00953628
TraesCS2D01G126100.1	0.0653968	0.0484095	0.130997	0.0612506	0.0322138	0.129448	0.17881	0.112431	0.0913787	3.5459	2.63887	3.89291	0.00759818	0.0568989	3.85025	0.0353895	0.023019	0.0228331	0.419342	2.38895	0.269849	24.2655	32.004	22.951
TraesCS2D01G133200LC.1	0	6.0529e-07	6.35309e-07	7.85913e-07	5.85993e-07	0.0490498	0.112291	0.053938	0.190279	2.86862	1.62525	3.01052	0.0215525	0	6.64874	0	0.285706	6.37892e-07	0.549723	0.903534	0.194775	54.3557	49.0439	42.4658
TraesCS2D01G221000.1	4.23185	5.06332	3.37335	3.57181	6.57061	8.06276	1.2271	2.48185	3.59102	0.315208	0.570626	0.0810388	2.32445	0.8089	1.10416	11.5191	32.1904	19.9457	19.763	23.5159	22.1681	3.92774	3.70873	5.90261
TraesCS3B01G333100.1	2.03481	4.21362	3.69096	7.96932	7.59171	13.3338	60.4194	51.2549	43.1947	63.7202	68.038	71.9442	4.57281	4.30666	7.82242	2.65359	24.1572	10.9136	84.3584	51.6289	78.5058	13.6127	13.1213	22.9773
TraesCS3D01G492500.1	1.14955	1.07008	1.3996	0.433216	0.649216	0.266585	0.179486	0.292058	0.130496	0.789634	1.28195	0.918515	7.28448	2.40688	7.42221	0.644765	0.646103	0.573613	0.628876	1.36529	0.363599	26.4436	26.3271	22.417
TraesCS4A01G166900.1	43.3456	54.4799	48.586	46.8197	56.1866	46.862	64.1942	58.3631	55.4994	65.9183	68.4825	63.9435	143.439	76.7302	80.2572	68.236	59.3669	61.1383	67.107	75.9967	69.615	36.3002	37.2089	39.8769
TraesCS4B01G009900.1	0.671116	0.712141	0.543486	0.668904	0.744036	0.599461	1.66092	1.40741	1.11313	1.90497	2.43252	1.85937	1.00325	0.583237	3.12959	0.536457	1.35944	0.406307	8.25921	13.2214	7.59193	14.8909	16.5684	19.8398
TraesCS4B01G344300.1	0.648378	0.371355	4.36045	1.31207	0.914549	0.796541	31.1323	20.5701	12.4928	237.913	186.943	248.047	1.4176	7.10466	160.043	2.36802	5.06849	1.04629	159.951	270.621	140.927	746.267	946.031	676.461
TraesCS4D01G006100.1	1.97327	1.68031	1.5512	1.74928	1.43742	1.13541	3.07992	2.81276	2.17074	3.16896	3.67133	3.23734	1.81384	1.31148	3.61967	1.32539	2.59871	1.31187	5.98796	10.2697	5.72991	14.3105	18.5824	16.188
TraesCS5A01G513200.1	0.162095	0.0884179	1.38452	0.403714	0.35175	0.39827	35.4634	20.2162	14.2539	302.275	235.957	309.73	0.266842	3.32822	187.267	0.758385	9.33668	0.332157	227.915	368.638	214.896	900.21	1140.41	807.417
TraesCS5D01G102600.1	0.523957	0.598366	0.743886	0.493675	0.311677	0.429253	0.29192	0.214484	0.328926	0.261495	0.262301	0.179897	4.69075	3.04153	3.61976	0.504347	0.423203	0.364726	0.136331	0.136635	0.125984	0.0214457	0.0156944	0.0264227
TraesCS5D01G209700.1	0.648124	0.804997	0.839675	0.690252	0.357429	0.141553	0.285972	0.13262	0.137989	0.0330244	0	0	12.3772	4.5646	7.08809	0.17192	0.641842	0.429026	0.369121	0.031991	0.0872897	0	0	0
TraesCS6A01G088000.1	0	0	0	0	0.0175491	0	0.0386767	0.107705	0	3.37341	1.90646	4.32906	0	0.0379032	12.5166	0	0	0	0.906308	3.83626	0.440105	91.5625	107.11	70.7853
TraesCS6B01G110400.1	0.0394433	0.0350762	0	0.201078	0.069319	0.0756038	0.190913	0.035438	0.0737847	3.01216	1.43048	3.1505	0.0331684	0	9.35577	0.0917171	0	0.130725	0.357982	3.94102	0.217294	72.442	81.8264	56.352
TraesCS6B01G316000.1	1.42257	1.65958	1.81399	1.74788	1.34592	1.58457	1.76849	2.19547	1.98106	1.21479	1.63826	1.35892	2.44304	2.18494	1.88772	1.60075	1.14511	1.41677	0.991558	0.922291	1.15729	0.840739	0.63909	0.835566
TraesCS6D01G267600.1	2.03134	1.69935	1.79108	1.48658	1.22038	1.18818	1.42984	1.3311	1.31217	0.930571	0.9607	1.22363	2.05475	1.92851	2.07657	1.23058	1.25699	1.15891	0.685367	0.720638	0.685382	0.394423	0.406667	0.564828
TraesCS7A01G146200.1	16.7132	18.3619	12.4374	17.545	17.4871	14.4618	2.17669	3.56876	4.19533	2.58346	2.29168	2.19384	2.82077	1.46311	7.20695	16.6673	13.6482	18.1851	16.159	24.197	20.2977	24.8058	26.8447	32.437
TraesCS7B01G243200.1	0	0	0	0	0	0.00983593	0.168999	0.0732469	0.0568407	1.54109	1.67155	1.71908	0	0.019934	2.67726	0	0.0349349	0.03467	1.32885	3.97287	1.49175	14.3678	16.9126	13.6565
TraesCS7B01G480300.1	3.48863	3.76396	5.1978	2.70332	3.32478	2.62777	2.47399	2.33602	2.57352	5.85787	3.93759	4.75882	28.4349	12.9833	17.332	2.19337	2.13009	2.29357	1.06494	0.768887	1.16389	1.32145	1.14819	1.01812
TraesCS7D01G195900.1	14.5301	12.3251	12.777	22.5362	25.9581	22.171	7.63731	5.39516	7.09766	0.461838	0.892997	0.282331	6.92501	5.89913	9.60238	45.237	31.2544	31.9163	18.1211	25.7769	22.3988	10.5076	13.3959	15.9638
TraesCS7D01G554900.1	4.03998	4.89212	6.76301	3.42618	3.95194	3.073	3.04044	2.90636	3.30704	6.4041	4.62403	5.62892	42.4176	18.3709	25.3186	3.52369	2.82082	3.45717	1.48257	1.28326	1.74871	4.45097	3.19032	3.01146
TraesCSU01G018400.1	0.201306	0.179162	0.0963226	0.616358	0.548651	0.618003	0.429147	0.144869	0.452526	9.31941	5.61511	9.91536	0	0	15.238	0.15613	0.199466	0.200247	1.38934	5.89466	0.412158	93.1211	102.94	73.4028
TraesCS4A01G307900.1	5.66304	5.95447	0	3.22765	2.93798	3.70279	13.518	17.4104	3.78	11.4054	9.80722	13.11	10.4131	6.477	2.531	19.2386	15.32	3.973	39.0339	170.607	36.98	26.532	204.02	63.2664
TraesCS4D01G339400.1	2.61672	3.69289	0	10.326	13.5486	9.7027	31.0402	45.6747	28.0736	331.482	324.572	243.638	1.197	85.7197	7.90466	10.2544	12.9962	14.2467	120.009	160.612	422.156	1822.66	583.849	741.897
TraesCS7B01G048700.1	47.1009	45.2379	25.8347	72.976	34.3654	35.0327	15.0498	35.5248	27.2229	14.3755	19.4444	12.2226	10.1745	8.46614	3.95233	38.7496	36.8634	19.2584	46.2421	45.1306	79.7135	208.847	30.0415	45.7618

## Sheet: Sheet5
DEGs associated with sexual reproduction
gene	A0_1	A0_2	A0_3	A1_1	A1_2	A1_3	A2_1	A2_2	A2_3	A3_1	A3_2	A3_3	B0_1	B0_2	B0_3	B1_1	B1_2	B1_3	B2_1	B2_2	B2_3	B3_1	B3_2	B3_3
TraesCS2A01G413400.1	0	0	0	0	0	0	0	0	0.155095	5.12778	4.62633	6.38726	0	0	27.8168	0	0	0	5.78167	21.2929	0.685823	160.703	168.983	141.696
TraesCS2B01G432100.1	0	0	0	0	0	0	0	0	0	2.71181	1.35915	3.01686	0	0	13.2062	0	0	0	0.790656	6.51146	0	92.8869	105.373	74.2809
TraesCS2B01G480700.1	0.263625	0.237552	0.169814	0.0910728	0.0467296	0.0513816	0.155649	0.048335	0.151412	0.62592	0.56179	1.10559	0	0.100648	0.0962953	0	0.130891	0	0.241512	0.0928578	0.586557	0	0	0
TraesCS4B01G362500.1	0	0	0	0	0	0	0.932845	0.665223	0.555513	39.4544	30.4027	40.1792	0	0.0244822	68.299	0	0	0	31.7281	102.325	20.8968	338.515	344.591	362.087
TraesCS4B01G362600.1	0	0	0	0	0	0	0.6303	0.759136	0.555513	35.2914	28.2432	39.2699	0	0.0734465	61.5939	0	0	0	30.0133	95.2451	20.272	306.34	328.983	320.969
TraesCS4D01G355700.1	0	0	0	0	0	0	0.790465	0.522485	0.61158	29.0431	28.525	31.8717	0	0.0494993	45.6774	0.040599	0	0	33.1389	89.0068	27.7275	284.12	317.291	299.722
TraesCS5A01G001300.1	0	0	0	0	0	0	42.8993	21.1025	19.282	160.244	149.474	188.173	0	0.248567	116.867	0	3.70116	0	190.348	319.028	138.393	556.723	693.819	501.461
TraesCS5A01G530100.1	0	0.0461899	0	0	0	0.274642	23.1472	21.021	9.2354	87.3945	72.9392	88.8586	0.0510437	0.146893	76.1376	0.0401526	3.71583	0	141.143	187.706	107.968	354.572	301.1	425.331
TraesCS5A01G530700.1	0	0	0	0.0442559	0	0.124837	10.5159	9.53225	4.30522	66.2991	57.6944	66.442	0.0364598	0.0979286	63.3437	0.120458	1.42263	0	88.3175	162.489	70.3986	308.784	283.94	376.443
TraesCS5D01G001700.1	0	0	0	0	0	0	36.5101	27.1318	18.2847	99.5705	95.8617	102.094	0	0.7457	96.1322	0	8.22479	0	167.597	303.817	163.956	411.202	543.219	471.883
TraesCS2D01G411200.1	0	0	0	0	0	0	0.1236	0	0	1.69123	2.99144	0	0	0.6235	0	0	0	0	0.7672	0	0	117.218	13.0615	30.5079
TraesCS4B01G362100.1	0	0	0	0	0	0	0	3.38331	3.40286	45.6633	32.9059	27.7046	0	24.3401	0	0	0	0	23.121	34.5116	96.795	458.142	79.6752	181.661

## Sheet: Sheet6
DEPs associated with trehalose biosynthetic process
gene	A0_1	A0_2	A0_3	A1_1	A1_2	A1_3	A2_1	A2_2	A2_3	A3_1	A3_2	A3_3	B0_1	B0_2	B0_3	B1_1	B1_2	B1_3	B2_1	B2_2	B2_3	B3_1	B3_2	B3_3
TraesCS2D01G168100.1	9.98383	10.3908	10.323	22.2034	18.5246	22.0372	21.4686	18.8225	13.8527	22.5633	25.7014	24.2316	1.15783	1.55962	3.61235	2.38136	2.39866	1.44766	0.538826	1.63004	0.796975	2.76574	2.20519	1.86999
TraesCS3A01G289300.1	17.6395	15.3707	18.8406	16.3133	18.376	18.8052	17.3711	19.5292	21.3109	18.1109	19.2975	17.8898	6.36681	8.18355	9.23921	5.94236	6.0414	5.17223	7.05547	5.7601	9.47589	8.00904	6.62841	6.69888
TraesCS5A01G190000.1	0.515099	2.27638	1.59477	1.12093	2.13779	1.86468	1.16535	1.24244	8.65717	4.56704	3.08696	6.06481	3.26075	3.79036	4.03034	2.51234	0.877024	0.987789	0.795805	0.642904	1.13261	4.9717	3.52073	2.09803
TraesCS5A01G203500.1	18.2305	12.6386	18.155	11.8694	14.6793	16.6277	19.0707	20.224	30.3205	14.9453	13.993	16.0906	4.89461	5.72353	5.62252	1.87667	2.57211	1.66254	5.80932	1.92446	10.5222	0.987289	1.21906	1.06234
TraesCS5D01G210000.1	15.4375	10.6777	17.865	8.74795	9.56364	12.631	14.0369	17.2826	32.0684	9.3806	8.84837	9.86575	1.50786	3.30967	3.66459	1.47898	1.88964	0.96907	3.20406	0.985674	6.50163	0.740197	0.67953	0.797215
TraesCS6A01G351300.1	16.4325	12.7345	19.1328	16.1121	16.7093	20.9203	13.6645	17.4447	23.5672	9.28045	8.7033	7.33983	2.4791	6.52481	6.40681	1.47054	2.83908	1.56481	3.28629	1.87382	7.21053	1.16459	1.31472	0.921439
TraesCS6B01G384500.1	19.4508	14.2986	18.6579	19.6728	16.4297	22.6121	13.2069	16.9602	21.7419	7.35568	9.88612	5.88445	2.11563	4.56573	5.06786	1.34128	2.58402	0.881415	3.78034	1.47092	6.57208	1.65066	2.33755	1.83064
