# Supplementary material for: Combined Transcriptome and Proteome Analysis of Anthers of AL-type Cytoplasmic Male Sterile Line and Its Maintainer Line Reveals New Insights into Mechanism of Male Sterility in Common Wheat
Source: Front Genet. 2021 Dec 17;12:762332. doi: 10.3389/fgene.2021.762332 (PMC8718765; doi:10.3389/fgene.2021.762332)
Supplement: Supplementary file 2 [file DataSheet1.zip › Table S14 Differentially expressed genes associated with cell wall organization or biogenesis.xlsx]

## Sheet: Sheet1
Table S9 Differentially expressed genes associated with cell wall organization or biogenesis
gene	description	DEPs		DEGs				Homologe GMS
		uni-nucleate stage	bi-nucleate stage	tetrad stage	uni-nucleate stage	bi-nucleate stage	tri-nucleate stage
TraesCS2D01G322500.1	Pectinesterase					DOWN		#N/A
TraesCS2D01G523700.1	Pectinesterase					DOWN	DOWN	#N/A
TraesCS4A01G034400.1	Expansin					DOWN		#N/A
TraesCS4A01G117100.1	Protein COBRA, putative					UP		#N/A
TraesCS4A01G172100.1	Pectinesterase					DOWN		#N/A
TraesCS4D01G143100.1	Pectinesterase					DOWN	DOWN	#N/A
TraesCS4D01G188600.1	Protein COBRA, putative					UP		#N/A
TraesCS5A01G216500.1	Pectinesterase					DOWN	DOWN	#N/A
TraesCS5B01G101400.1	COBRA-like protein					UP		#N/A
TraesCS5D01G099300.1	Pectinesterase					DOWN	DOWN	#N/A
TraesCS7D01G284000.1	Expansin					DOWN		#N/A
TraesCS7D01G317100.1	Pectinesterase					DOWN		#N/A
TraesCSU01G067500.1	Pectinesterase					DOWN		#N/A
TraesCS2A01G092800.1	Pectinesterase						DOWN	#N/A
TraesCS2A01G344200.1	Pectinesterase						DOWN	#N/A
TraesCS2A01G521900.1	Pectinesterase						DOWN	#N/A
TraesCS2B01G107500.1	Pectinesterase						DOWN	#N/A
TraesCS2B01G551400.1	Pectinesterase						DOWN	#N/A
TraesCS2D01G091800.1	Pectinesterase						DOWN	#N/A
TraesCS2D01G317900.1	Pectinesterase						DOWN	#N/A
TraesCS3D01G492500.1	Glucuronoxylan 4-O-methyltransferase						DOWN	#N/A
TraesCS4A01G116700.1	Pectinesterase						DOWN	#N/A
TraesCS4B01G187700.1	Pectinesterase						DOWN	#N/A
TraesCS4D01G189100.1	Pectinesterase						DOWN	#N/A
TraesCS5A01G450600.1	Pectinesterase						DOWN	#N/A
TraesCS5A01G481200.1	Expansin						UP	#N/A
TraesCS5B01G092700.1	Pectinesterase						DOWN	#N/A
TraesCS5B01G215400.1	Pectinesterase						DOWN	#N/A
TraesCS5B01G237100.1	Galactoside 2-alpha-L-fucosyltransferase						DOWN	#N/A
TraesCS5B01G458900.1	Pectinesterase						DOWN	#N/A
TraesCS5D01G224600.1	Pectinesterase						DOWN	#N/A
TraesCS5D01G245500.1	Galactoside 2-alpha-L-fucosyltransferase						DOWN	#N/A
TraesCS5D01G460500.1	Pectinesterase						DOWN	#N/A
TraesCS6A01G088000.1	Xyloglucan endotransglucosylase/hydrolase						DOWN	#N/A
TraesCS6B01G110400.1	Xyloglucan endotransglucosylase/hydrolase						DOWN	#N/A
TraesCS7B01G037700.1	COBRA-like protein						DOWN	#N/A
TraesCS7B01G076200.1	Galactoside 2-alpha-L-fucosyltransferase						DOWN	#N/A
TraesCS7B01G197100.1	Expansin						DOWN	#N/A
TraesCS7D01G136500.1	COBRA-like protein						DOWN	#N/A
TraesCS7D01G195900.1	Xyloglucan endotransglucosylase/hydrolase						DOWN	#N/A
TraesCSU01G018400.1	Xyloglucan endotransglucosylase/hydrolase						DOWN	#N/A
TraesCS7A01G426700.1	Xyloglucan endotransglucosylase/hydrolase	Up						#N/A
TraesCS7A01G427000.1	Xyloglucan endotransglucosylase/hydrolase	Up	Up					#N/A
TraesCS7A01G427600.1	Xyloglucan endotransglucosylase/hydrolase	Up				UP		#N/A
TraesCS4B01G383000.1	Xyloglucan endotransglucosylase/hydrolase	Down	Down					#N/A
TraesCS7A01G363000.1	Xyloglucan endotransglucosylase/hydrolase	Down	Down					#N/A

## Sheet: DEPs
DEPs associated with cell wall organization or biogenesis
Protein	AA	case1_1	case1_2	case1_3	case2_7	case2_8	case2_9	control1_4	control1_5	control1_6	control2_10	control2_11	control2_12
TraesCS4B01G383000.1	TraesCS4B01G383000.1	14.0633	13.8347	14.4325	14.7879	14.6305	14.5236	16.241	16.0358	16.0285	16.473	16.5128	16.1029
TraesCS7A01G363000.1	TraesCS7A01G363000.1	13.3185	12.7508	13.6796	14.0126	13.4133	13.7841	15.5788	15.5453	15.494	15.3166	15.1825	15.329
TraesCS7A01G426700.1	TraesCS7A01G426700.1	16.5226	16.3447	16.3003	16.177	15.863	15.9991	13.8942	13.8066	13.4891	NA	NA	NA
TraesCS7A01G427000.1	TraesCS7A01G427000.1	17.0789	16.7648	16.7973	16.3644	16.1477	16.2255	13.7113	14.1563	13.5657	11.2629	NA	11.2055
TraesCS7A01G427600.1	TraesCS7A01G427600.1	15.5465	15.0613	15.1577	13.7868	13.2632	13.5055	11.988	12.7224	11.9295	NA	NA	NA
TraesCS2A01G521900.1	#N/A	NA	NA	NA	NA	NA	NA	NA	NA	NA	NA	12.9185	14.5263
TraesCS4A01G172100.1	#N/A	NA	NA	NA	NA	NA	NA	NA	NA	NA	13.2538	14.2542	14.8401
TraesCS5A01G481200.1	#N/A	13.3177	13.3332	13.8758	14.5638	14.5972	14.6541	13.9389	13.6159	13.6848	13.8128	14.1774	14.1087
TraesCS7B01G197100.1	#N/A	NA	NA	NA	NA	NA	NA	NA	NA	NA	14.8275	15.3485	15.43
