# Supplementary material for: Combined Transcriptome and Proteome Analysis of Anthers of AL-type Cytoplasmic Male Sterile Line and Its Maintainer Line Reveals New Insights into Mechanism of Male Sterility in Common Wheat
Source: Front Genet. 2021 Dec 17;12:762332. doi: 10.3389/fgene.2021.762332 (PMC8718765; doi:10.3389/fgene.2021.762332)
Supplement: Supplementary file 2 [file DataSheet1.zip › Table S15 Differentially expressed genes associated with fatty acid biosynthetic process.xlsx]

## Sheet: Sheet1
Table S10 Differentially expressed genes associated with fatty acid biosynthetic process
gene	decription	DEPs		DEGs				Homologe GMS
		uni-nucleate stage	bi-nucleate stage	tetrad stage	uni-nucleate stage	bi-nucleate stage	tri-nucleate stage
TraesCS2A01G279600.1	GDSL esterase/lipase		Down			DOWN		TraesCS2A01G279600.1
TraesCS2B01G297300.1	GDSL esterase/lipase					DOWN		TraesCS2B01G297300.1
TraesCS2D01G278500.1	GDSL esterase/lipase	Up	Down			DOWN		TraesCS2D01G278500.1
TraesCS4A01G031500.1	3-ketoacyl-CoA synthase					DOWN	DOWN	TraesCS4A01G031500.1
TraesCS4A01G065300.1	3-ketoacyl-CoA synthase					UP		TraesCS4A01G065300.1
TraesCS4B01G274700.1	3-ketoacyl-CoA synthase	Down	Down			DOWN		TraesCS4B01G274700.1
TraesCS4B01G278800.1	3-ketoacyl-CoA synthase					DOWN		TraesCS4B01G278800.1
TraesCS5A01G220200.1	Fatty acid hydroxylase superfamily					UP		TraesCS5A01G220200.1
TraesCS6A01G104300.1	GDSL esterase/lipase		Down			DOWN		TraesCS6A01G104300.1
TraesCS6A01G177700.1	3-ketoacyl-CoA synthase					UP		TraesCS6A01G177700.1
TraesCS6A01G293700.1	3-ketoacyl-CoA synthase					DOWN		TraesCS6A01G293700.1
TraesCS6B01G207000.1	3-ketoacyl-CoA synthase					UP		TraesCS6B01G207000.1
TraesCS6B01G422900.1	3-ketoacyl-CoA synthase	Down				UP		TraesCS6B01G422900.1
TraesCS6D01G093000.1	GDSL esterase/lipase					DOWN		TraesCS6D01G093000.1
TraesCS6D01G274600.1	3-ketoacyl-CoA synthase					DOWN	DOWN	TraesCS6D01G274600.1
TraesCS1A01G059100.1	Patatin					UP		#N/A
TraesCS1A01G079000.1	Lecithin-cholesterol acyltransferase-like 1					DOWN		#N/A
TraesCS1A01G266000.1	Phospholipase A1					UP		#N/A
TraesCS1A01G412800.1	Phospholipase A1					DOWN		#N/A
TraesCS1D01G116700.1	Phospholipase D					DOWN		#N/A
TraesCS1D01G266200.1	Phospholipase A1		Up			UP	UP	#N/A
TraesCS1D01G375700.1	Methyltransferase				Down	DOWN		#N/A
TraesCS2A01G133400.1	3-oxoacyl-[acyl-carrier-protein] synthase				Down	DOWN		#N/A
TraesCS3A01G244500.1	Type I inositol-1,4,5-trisphosphate 5-phosphatase 1					UP		#N/A
TraesCS4A01G018100.1	Patatin					DOWN		#N/A
TraesCS4A01G182700.1	Omega-3 fatty acid desaturase					DOWN	DOWN	#N/A
TraesCS4A01G185600.1	Phosphatidylinositol-4-phosphate 5-kinase 4, putative					DOWN	DOWN	#N/A
TraesCS4A01G194400.1	Non-specific lipid-transfer protein		Down			UP		#N/A
TraesCS4A01G326700.1	Acyl-[acyl-carrier-protein] desaturase	Down	Down	UP		DOWN		#N/A
TraesCS4B01G133100.1	Phosphatidylinositol-4-phosphate 5-kinase 4, putative					DOWN	DOWN	#N/A
TraesCS4B01G135900.1	Omega-3 fatty acid desaturase					DOWN		#N/A
TraesCS4D01G130700.1	Omega-3 fatty acid desaturase					DOWN	DOWN	#N/A
TraesCS4D01G319000.1	Phosphatidylinositol-glycan biosynthesis class F protein					UP		#N/A
TraesCS5B01G123200.1	Acyl-[acyl-carrier-protein] desaturase			UP		DOWN	DOWN	#N/A
TraesCS5D01G131500.1	Acyl-[acyl-carrier-protein] desaturase	Down	Down			DOWN		#N/A
TraesCS5D01G145300.1	Non-specific lipid-transfer protein	Down				UP	UP	#N/A
TraesCS5D01G159700.1	Omega-3 fatty acid desaturase					DOWN		#N/A
TraesCS5D01G548700.1	Acyl-[acyl-carrier-protein] desaturase					DOWN		#N/A
TraesCS6A01G242700.1	Phospholipase a1-chloroplastic-like					UP		#N/A
TraesCS6B01G281800.1	Phospholipase a1-chloroplastic-like					UP		#N/A
TraesCS6B01G362900.1	Lipase					UP	UP	#N/A
TraesCS7D01G351000.1	Acyl-[acyl-carrier-protein] hydrolase					DOWN		#N/A
TraesCSU01G072800.1	Patatin					UP		#N/A
TraesCS1A01G152100.1	3-ketoacyl-CoA synthase		Up					#N/A
TraesCS1A01G205700.1	Methylsterol monooxygenase 1-2	Up						#N/A
TraesCS1A01G300300.1	Non-specific lipid-transfer protein	Down	Down					#N/A
TraesCS1B01G168400.1	Fatty acid hydroxylase superfamily	Down	Down					#N/A
TraesCS1B01G421100.1	3-ketoacyl-CoA synthase	Down	Down					#N/A
TraesCS1B01G460000.1	Lipid transfer protein	Up						#N/A
TraesCS1D01G401000.1	3-ketoacyl-CoA synthase	Down	Down					#N/A
TraesCS2A01G133300.1	3-oxoacyl-[acyl-carrier-protein] synthase	Down	Down					#N/A
TraesCS2A01G161600.1	Lipid transfer protein	Up						#N/A
TraesCS2A01G280700.1	Acyl-[acyl-carrier-protein] desaturase		Down					#N/A
TraesCS2A01G477700.1	Non-specific lipid-transfer protein	Down	Down					#N/A
TraesCS2B01G156800.1	3-oxoacyl-[acyl-carrier-protein] synthase	Down	Down					#N/A
TraesCS2B01G400300.1	3-hydroxyacyl-[acyl-carrier-protein] dehydratase FabZ	Up						#N/A
TraesCS2B01G501000.1	Non-specific lipid-transfer protein	Down	Down					#N/A
TraesCS2D01G135300.1	3-oxoacyl-[acyl-carrier-protein] synthase	Down	Down					#N/A
TraesCS2D01G476900.1	Non-specific lipid-transfer protein	Down	Down					#N/A
TraesCS4A01G218400.1	Methylsterol monooxygenase 1-2	Down						#N/A
TraesCS4A01G319900.1	Acyl carrier protein		Down					#N/A
TraesCS4D01G118900.1	Non-specific lipid-transfer protein		Down					#N/A
TraesCS4D01G277300.1	3-ketoacyl-CoA synthase	Down						#N/A
TraesCS5A01G123600.1	Acyl-[acyl-carrier-protein] desaturase	Down	Down					#N/A
TraesCS5A01G452600.1	Lipid transfer protein	Down						#N/A
TraesCS5A01G452700.2	Lipid transfer protein	Down						#N/A
TraesCS5B01G145900.2	Non-specific lipid-transfer protein	Down						#N/A
TraesCS5B01G551200LC.1	Acyl carrier protein	Down	Down					#N/A
TraesCS5D01G463000.1	Lipid transfer protein		Down					#N/A
TraesCS6A01G150000.1	Fatty acid hydroxylase superfamily	Up						#N/A
TraesCS6A01G351800.1	Protein RFT1-like protein	Down	Down					#N/A
TraesCS6B01G324200.1	3-ketoacyl-CoA synthase	Down	Down					#N/A
