# Supplementary material for: Combined Transcriptome and Proteome Analysis of Anthers of AL-type Cytoplasmic Male Sterile Line and Its Maintainer Line Reveals New Insights into Mechanism of Male Sterility in Common Wheat
Source: Front Genet. 2021 Dec 17;12:762332. doi: 10.3389/fgene.2021.762332 (PMC8718765; doi:10.3389/fgene.2021.762332)
Supplement: Supplementary file 2 [file DataSheet1.zip › Table S16 Differentially expressed genes associated with L-phenylalanine catabolic process.xlsx]

## Sheet: Sheet1
Table S11 Differentially expressed genes associated with L-phenylalanine catabolic process
gene	description	DEPs		DEGs				Homologe GMS
		uni-nucleate stage	bi-nucleate stage	tetrad stage	uni-nucleate stage	bi-nucleate stage	tri-nucleate stage
TraesCS1B01G122800.1	Phenylalanine ammonia-lyase					UP		#N/A
TraesCS1D01G039300.1	Phenylalanine ammonia-lyase					UP	UP	#N/A
TraesCS2A01G196700.1	Phenylalanine ammonia-lyase					UP		#N/A
TraesCS2A01G381100.1	Phenylalanine ammonia-lyase					UP	UP	#N/A
TraesCS2B01G224300.1	Phenylalanine ammonia-lyase					UP		#N/A
TraesCS2B01G398200.1	Phenylalanine ammonia-lyase					UP		#N/A
TraesCS2B01G398400.1	Phenylalanine ammonia-lyase					UP	UP	#N/A
TraesCS2D01G204400.1	Phenylalanine ammonia-lyase					UP	UP	#N/A
TraesCS2D01G204700.1	Phenylalanine ammonia-lyase					UP		#N/A
TraesCS2D01G377200.1	Phenylalanine ammonia-lyase					UP		#N/A
TraesCS2D01G377500.1	Phenylalanine ammonia-lyase					UP	UP	#N/A
TraesCS2D01G377600.1	Phenylalanine ammonia-lyase					UP	UP	#N/A
TraesCS6A01G222800.1	Phenylalanine ammonia-lyase	Down				UP		#N/A
TraesCS6A01G222900.1	Phenylalanine ammonia-lyase					UP	UP	#N/A
TraesCS1B01G004200.1	4-hydroxyphenylpyruvate dioxygenase	Up	Up					#N/A
TraesCS6B01G169700.1	4-hydroxyphenylpyruvate dioxygenase	Up	Up					#N/A
TraesCS6D01G130800.1	4-hydroxyphenylpyruvate dioxygenase	Up	Up					#N/A
TraesCS5A01G302900.1	Glutathione S-transferase	Down	Down					#N/A
TraesCS5A01G051800.1	Glutathione S-transferase		Up					#N/A
