# Supplementary material for: Combined Transcriptome and Proteome Analysis of Anthers of AL-type Cytoplasmic Male Sterile Line and Its Maintainer Line Reveals New Insights into Mechanism of Male Sterility in Common Wheat
Source: Front Genet. 2021 Dec 17;12:762332. doi: 10.3389/fgene.2021.762332 (PMC8718765; doi:10.3389/fgene.2021.762332)
Supplement: Supplementary file 2 [file DataSheet1.zip › Table S17 Differentially expressed genes associated with polysaccharide catabolic process.xlsx]

## Sheet: Sheet1
Table S12 Differentially expressed genes associated with polysaccharide catabolic process
gene	description	DEPs		DEGs				Homologe GMS
		uni-nucleate stage	bi-nucleate stage	tetrad stage	uni-nucleate stage	bi-nucleate stage	tri-nucleate stage
TraesCS2A01G122600.1	Cellulose synthase, putative						DOWN	TraesCS2A01G122600.1
TraesCS3B01G333100.1	Alpha-1,4-glucan-protein synthase [UDP-forming]						UP	TraesCS3B01G333100.1
TraesCS4A01G166900.1	Alpha-1,4-glucan-protein synthase [UDP-forming] 1			DOWN				TraesCS4A01G166900.1
TraesCS7A01G146200.1	Callose synthase		Down			DOWN	DOWN	TraesCS7A01G146200.1
TraesCS7B01G048700.1	Callose synthase			UP			DOWN	TraesCS7B01G048700.1
TraesCS7B01G243200.1	Cellulose synthase family protein						DOWN	TraesCS7B01G243200.1
TraesCS7B01G480300.1	Callose synthase			DOWN			UP	TraesCS7B01G480300.1
TraesCS7D01G554900.1	Callose synthase			DOWN				TraesCS7D01G554900.1
TraesCS2A01G215100.1	Beta-amylase	Down	Down					#N/A
TraesCS2A01G215300.1	Beta-amylase	Down	Down			DOWN		#N/A
TraesCS2B01G240200.1	Beta-amylase	Down	Down					#N/A
TraesCS2D01G220900.1	Beta-amylase	Down						#N/A
TraesCS2D01G221000.1	Beta-amylase	Down	Down			DOWN		#N/A
TraesCS4A01G307900.1	Beta-amylase		Down			DOWN	DOWN	#N/A
TraesCS4D01G339400.1	Beta-amylase			DOWN		DOWN	DOWN	#N/A
TraesCS5D01G102600.1	Cellulose synthase-like protein			DOWN				#N/A
TraesCS5D01G209700.1	Xyloglucan endotransglucosylase/hydrolase			DOWN				#N/A
TraesCS1A01G147100.1	Beta-amylase				DOWN	DOWN		#N/A
TraesCS1A01G215500.1	Beta-amylase				UP	UP		#N/A
TraesCS1B01G229000.1	Beta-amylase				UP			#N/A
TraesCS1D01G218000.1	Beta-amylase					UP		#N/A
TraesCS4B01G009900.1	Beta-amylase					DOWN		#N/A
TraesCS4B01G344300.1	Beta-amylase					DOWN	DOWN	#N/A
TraesCS5A01G513200.1	Beta-amylase					DOWN	DOWN	#N/A
TraesCS1D01G220400LC.1	Beta-amylase						DOWN	#N/A
TraesCS2A01G120800.1	Beta-amylase						DOWN	#N/A
TraesCS2B01G144900.1	Cellulose synthase, putative						DOWN	#N/A
TraesCS2B01G626300.1	Cellulose synthase-like protein						UP	#N/A
TraesCS2D01G126100.1	Cellulose synthase, putative						DOWN	#N/A
TraesCS2D01G133200LC.1	Beta-amylase						DOWN	#N/A
TraesCS3D01G492500.1	Glucuronoxylan 4-O-methyltransferase						DOWN	#N/A
TraesCS4D01G006100.1	Beta-amylase						DOWN	#N/A
TraesCS6A01G088000.1	Xyloglucan endotransglucosylase/hydrolase						DOWN	#N/A
TraesCS6B01G110400.1	Xyloglucan endotransglucosylase/hydrolase						DOWN	#N/A
TraesCS6B01G316000.1	Cellulose synthase, putative						DOWN	#N/A
TraesCS6D01G267600.1	Cellulose synthase, putative						DOWN	#N/A
TraesCS7D01G195900.1	Xyloglucan endotransglucosylase/hydrolase						DOWN	#N/A
TraesCSU01G018400.1	Xyloglucan endotransglucosylase/hydrolase						DOWN	#N/A
