# Supplementary material for: Combined Transcriptome and Proteome Analysis of Anthers of AL-type Cytoplasmic Male Sterile Line and Its Maintainer Line Reveals New Insights into Mechanism of Male Sterility in Common Wheat
Source: Front Genet. 2021 Dec 17;12:762332. doi: 10.3389/fgene.2021.762332 (PMC8718765; doi:10.3389/fgene.2021.762332)
Supplement: Supplementary file 2 [file DataSheet1.zip › Table S18 Differentially expressed genes associated with sexual reproduction.xlsx]

## Sheet: Sheet1
Table S13 Differentially expressed genes associated with sexual reproduction
gene	description	DEPs		DEGs				Homologe GMS
		uni-nucleate stage	bi-nucleate stage	tetrad stage	uni-nucleate stage	bi-nucleate stage	tri-nucleate stage
TraesCS4B01G362100.1	Expansin protein					DOWN	DOWN	#N/A
TraesCS4B01G362500.1	Expansin protein					DOWN	DOWN	#N/A
TraesCS4B01G362600.1	Expansin protein					DOWN	DOWN	#N/A
TraesCS5A01G001300.1	Expansin protein		Down			DOWN		#N/A
TraesCS5A01G530100.1	Expansin protein					DOWN	DOWN	#N/A
TraesCS5A01G530700.1	Expansin protein					DOWN	DOWN	#N/A
TraesCS5D01G001700.1	Pollen allergen-like protein					DOWN		#N/A
TraesCS2A01G413400.1	Expansin protein						DOWN	#N/A
TraesCS2B01G432100.1	Expansin protein						DOWN	#N/A
TraesCS2B01G480700.1	Expansin protein						UP	#N/A
TraesCS2D01G411200.1	Expansin protein						DOWN	#N/A
TraesCS4D01G355700.1	Expansin protein						DOWN	#N/A
