# Supplementary material for: Combined Transcriptome and Proteome Analysis of Anthers of AL-type Cytoplasmic Male Sterile Line and Its Maintainer Line Reveals New Insights into Mechanism of Male Sterility in Common Wheat
Source: Front Genet. 2021 Dec 17;12:762332. doi: 10.3389/fgene.2021.762332 (PMC8718765; doi:10.3389/fgene.2021.762332)
Supplement: Supplementary file 2 [file DataSheet1.zip › Table S19 Differentially expressed genes associated with trehalose biosynthetic process.xlsx]

## Sheet: Sheet1
Table S14 Differentially expressed genes associated with trehalose biosynthetic process
gene	description	DEPs		DEGs				Homologe GMS
		uni-nucleate stage	bi-nucleate stage	tetrad stage	uni-nucleate stage	bi-nucleate stage	tri-nucleate stage
TraesCS3A01G289300.1	Trehalose-6-phosphate synthase 6	Up	Up		UP	UP		#N/A
TraesCS5A01G203500.1	Trehalose-6-phosphate synthase				UP	UP	UP	#N/A
TraesCS5D01G210000.1	Trehalose-6-phosphate synthase				UP	UP	UP	#N/A
TraesCS6A01G351300.1	Trehalose-6-phosphate synthase				UP	UP		#N/A
TraesCS6B01G384500.1	Trehalose-6-phosphate synthase	Up	Up	UP	UP	UP		#N/A
TraesCS2D01G168100.1	Trehalose 6-phosphate phosphatase					UP	UP	#N/A
TraesCS5A01G190000.1	Trehalose 6-phosphate phosphatase					UP		#N/A
TraesCS1A01G338200.1	Trehalose-6-phosphate synthase 6	Up						#N/A
TraesCS3D01G289100.1	Trehalose-6-phosphate synthase 6	Up	Up					#N/A
