# Supplementary material for: Combined Transcriptome and Proteome Analysis of Anthers of AL-type Cytoplasmic Male Sterile Line and Its Maintainer Line Reveals New Insights into Mechanism of Male Sterility in Common Wheat
Source: Front Genet. 2021 Dec 17;12:762332. doi: 10.3389/fgene.2021.762332 (PMC8718765; doi:10.3389/fgene.2021.762332)
Supplement: Supplementary file 2 [file DataSheet1.zip › Table S2 153 genes were differentially expressed in four developmental stages.xlsx]

## Sheet: Sheet1
153 genes were differentially expressed in four developmental stages
gene	Gene expression trends at four developmental stages of AL18A vs AL18B				description
	tetrad stage	uni-nucleate stage	bi-nucleate stage	tri-nucleate stage
TraesCS7D01G382000.1	UP	UP	UP	UP	kinase with tetratricopeptide repeat domain-containing protein
TraesCS4B01G000200LC.1	UP	UP	UP	UP	DNA polymerase III subunit gamma/tau
TraesCS2D01G603400LC.1	UP	UP	UP	UP	Chloroplastic group IIA intron splicing facilitator CRS1, chloroplastic
TraesCS2D01G720000LC.1	UP	UP	UP	UP	Holo-[acyl-carrier-protein] synthase
TraesCS6D01G110900.1	UP	UP	UP	UP	Cytochrome P450 family protein, expressed
TraesCS4B01G454500LC.1	UP	DOWN	DOWN	DOWN	Endo-1,3-1,4-beta-glycanase ExsH
TraesCS2D01G489400LC.1	UP	DOWN	DOWN	DOWN	Chlororespiratory reduction 6
TraesCS5B01G530400LC.1	UP	UP	UP	UP	50S ribosomal protein L16
TraesCS1D01G131800LC.1	UP	UP	UP	UP	Citrate lyase acyl carrier protein
TraesCS2D01G117900.1	UP	UP	UP	UP	Xylose isomerase
TraesCS5D01G007700.1	UP	UP	UP	UP	Photosystem II reaction center protein M
TraesCS5B01G265300LC.1	UP	UP	UP	UP	weak chloroplast movement under blue light protein (DUF827)
TraesCS2B01G250900LC.1	UP	UP	UP	UP	P-loop containing nucleoside triphosphate hydrolases superfamily protein
TraesCS5D01G458300.1	UP	UP	UP	UP	Photosystem II reaction center protein Z
TraesCS7B01G489700LC.1	UP	UP	UP	UP	kinase with tetratricopeptide repeat domain-containing protein
TraesCS5D01G548200LC.1	UP	UP	UP	UP	Plant self-incompatibility protein S1 family
TraesCS2A01G204100LC.1	DOWN	DOWN	DOWN	DOWN	Protein-export protein SecB
TraesCS1B01G299500.1	UP	UP	UP	UP	Coiled-coil domain-containing protein 115
TraesCS7B01G736500LC.1	UP	UP	UP	UP	protein-serine kinase 1
TraesCS7D01G689800LC.1	UP	UP	UP	UP	Altered inheritance of mitochondria protein 41, mitochondrial
TraesCS2B01G521700LC.1	UP	UP	UP	UP	ATP-citrate lyase A-1
TraesCS4D01G333300LC.1	UP	UP	UP	UP	Disease resistance protein (TIR-NBS-LRR class)
TraesCS1A01G117100.1	UP	UP	UP	UP	Evolutionarily conserved C-terminal region 5
TraesCS1D01G087900LC.1	UP	UP	UP	UP	S-adenosylmethionine synthase
TraesCS7B01G138800LC.1	UP	UP	UP	UP	Transmembrane amino acid transporter family protein
TraesCS2B01G332400LC.1	UP	UP	UP	UP	Sodium/potassium/calcium exchanger 1
TraesCS5D01G008300LC.1	UP	UP	UP	UP	DNA-directed RNA polymerase subunit beta
TraesCS5B01G580300LC.1	UP	UP	UP	UP	30S ribosomal protein S11
TraesCS5D01G021500LC.1	DOWN	DOWN	DOWN	DOWN	Unknown protein
TraesCS4A01G076500LC.1	UP	UP	UP	UP	Maturase K
TraesCSU01G121300LC.1	DOWN	DOWN	DOWN	DOWN	Reverse transcriptase
TraesCSU01G585500LC.1	DOWN	DOWN	DOWN	DOWN	SAC3/GANP/Nin1/mts3/eIF-3 p25 family
TraesCS2A01G374100LC.1	UP	UP	UP	UP	Transcriptional corepressor LEUNIG
TraesCS5B01G559800LC.1	DOWN	DOWN	DOWN	DOWN	Leucine-rich repeat receptor-like protein kinase family
TraesCS6D01G139400.1	UP	UP	UP	UP	Cytochrome c oxidase subunit 3
TraesCS7D01G529900LC.1	UP	UP	UP	UP	RNA polymerase, subunit H/Rpb5, conserved site-containing protein
TraesCS5A01G281500LC.1	UP	UP	UP	UP	DNA polymerase alpha subunit B family protein, expressed
TraesCS6D01G088700LC.1	UP	UP	UP	UP	Maturase K
TraesCS1A01G365300LC.1	UP	UP	UP	UP	Mediator of RNA polymerase II transcription subunit 4
TraesCS5D01G230600LC.1	UP	UP	UP	UP	E3 ubiquitin-protein ligase CBL
TraesCS5B01G052800.1	UP	UP	UP	UP	Cytochrome c-550
TraesCS2D01G021000.1	UP	UP	UP	UP	Photosystem II D2 protein
TraesCS5D01G644700LC.1	UP	DOWN	DOWN	DOWN	Cl3036_1
TraesCS5D01G543700LC.1	UP	UP	UP	UP	Translation initiation factor IF-1
TraesCS3A01G382300LC.1	UP	DOWN	UP	UP	cytochrome P450, family 89, subfamily A, polypeptide 3
TraesCS1A01G138100LC.1	UP	UP	UP	UP	cytochrome P450, family 716, subfamily A, polypeptide 2
TraesCS5B01G811300LC.1	DOWN	DOWN	DOWN	DOWN	early nodulin-like protein 10
TraesCS2D01G678400LC.1	UP	UP	UP	UP	Peptide chain release factor 3
TraesCS5D01G550900LC.1	UP	UP	UP	UP	Hooker'S evening primr , putative
TraesCS5A01G265500LC.1	UP	UP	UP	UP	S-locus lectin protein kinase family protein
TraesCS2B01G187800.1	UP	UP	UP	UP	Galactose oxidase/kelch repeat superfamily protein
TraesCS1B01G679900LC.1	UP	UP	UP	UP	Photosystem I P700 chlorophyll a apoprotein A2
TraesCS7D01G322000LC.1	UP	UP	UP	UP	DNA-directed RNA polymerase subunit beta''
TraesCS7B01G269900LC.1	UP	UP	UP	UP	cytochrome P450, family 716, subfamily A, polypeptide 2
TraesCS7D01G011800LC.1	DOWN	DOWN	DOWN	DOWN	50S ribosomal protein L1
TraesCS3D01G367700LC.1	UP	UP	UP	UP	Zinc finger MYND domain-containing protein 15
TraesCS7B01G815600LC.1	DOWN	DOWN	DOWN	DOWN	CwfJ-like family protein / zinc finger (CCCH-type) family protein
TraesCS1B01G317700.1	DOWN	DOWN	DOWN	DOWN	Photosystem II reaction center protein Z
TraesCS5B01G634400LC.1	UP	UP	UP	UP	Maturase K
TraesCS5D01G012500LC.1	UP	UP	UP	UP	FBD, F-box and Leucine Rich Repeat domains containing protein
TraesCS6A01G304600LC.1	UP	UP	UP	UP	IQ-domain 14
TraesCS7B01G488100.1	UP	UP	UP	UP	Cytochrome c oxidase subunit 1
TraesCS7B01G727900LC.1	DOWN	DOWN	DOWN	DOWN	TATA box-binding protein-associated factor RNA polymerase I subunit B
TraesCSU01G160900LC.1	DOWN	DOWN	DOWN	DOWN	Unknown protein
TraesCS3D01G323700LC.1	DOWN	DOWN	DOWN	DOWN	Cytochrome b6-f complex subunit 8
TraesCS2D01G717700LC.1	UP	UP	UP	UP	Peroxidase
TraesCS7A01G097700.1	DOWN	DOWN	DOWN	DOWN	ATP synthase subunit a
TraesCS7A01G727400LC.1	UP	UP	UP	UP	cytochrome P450, family 716, subfamily A, polypeptide 1
TraesCS6B01G196700LC.1	DOWN	DOWN	DOWN	DOWN	Histone-lysine N-methyltransferase ATXR7
TraesCS7A01G132200LC.1	DOWN	DOWN	DOWN	DOWN	Unknown protein
TraesCSU01G158700.1	UP	UP	UP	UP	Cytochrome c oxidase subunit 1
TraesCS1A01G541900LC.1	DOWN	DOWN	DOWN	DOWN	50S ribosomal protein L23, chloroplastic
TraesCSU01G250500LC.1	UP	UP	UP	UP	Pup--protein ligase
TraesCS6D01G159400LC.1	UP	UP	UP	UP	30S ribosomal protein S8
TraesCSU01G160700LC.1	DOWN	DOWN	DOWN	DOWN	Pentatricopeptide repeat (PPR) superfamily protein
TraesCS3B01G562100LC.1	DOWN	DOWN	DOWN	DOWN	DNA-directed RNA polymerase subunit beta
TraesCSU01G241400LC.1	UP	UP	UP	UP	Eukaryotic translation initiation factor 3 subunit G-B
TraesCS6D01G413300LC.1	UP	UP	UP	UP	Photosystem I P700 chlorophyll a apoprotein A2
TraesCS3D01G138500LC.1	UP	UP	UP	UP	FACT complex subunit SPT16
TraesCS7D01G293600LC.1	UP	UP	UP	UP	1-deoxy-D-xylulose 5-phosphate synthase 1
TraesCS7B01G418300LC.1	UP	UP	UP	UP	40S ribosomal protein SA
TraesCS6D01G189200LC.1	DOWN	DOWN	DOWN	DOWN	Transcription factor jumonji (jmj) family protein / zinc finger (C5HC2 type) family protein
TraesCS1B01G787600LC.1	DOWN	DOWN	DOWN	DOWN	early nodulin-like protein 10
TraesCS6B01G456600LC.1	DOWN	DOWN	DOWN	DOWN	Ribosomal protein L36
TraesCS5D01G566000LC.1	DOWN	DOWN	DOWN	DOWN	Sublancin immunity protein sunI
TraesCS3A01G119600.1	UP	UP	UP	UP	Chemotaxis response regulator protein-glutamate methylesterase
TraesCSU01G318600LC.1	UP	UP	UP	UP	TATA box-binding protein-associated factor RNA polymerase I subunit B
TraesCS3A01G584700LC.1	UP	UP	UP	UP	SWI/SNF chromatin-remodeling complex subunit snf22
TraesCS5B01G330800.1	UP	UP	UP	UP	Photosystem I P700 chlorophyll a apoprotein A2
TraesCS5A01G066100.1	DOWN	DOWN	DOWN	DOWN	Cytochrome c oxidase subunit 3
TraesCS3B01G835600LC.1	DOWN	DOWN	DOWN	DOWN	Maturase K
TraesCS5D01G548100LC.1	UP	UP	UP	UP	Ubiquitin family protein
TraesCS1B01G531500LC.1	UP	UP	UP	UP	Pectin lyase-like superfamily protein
TraesCS1D01G274000.1	UP	UP	UP	UP	Fructose-1,6-bisphosphatase class 1
TraesCS5D01G223700LC.1	DOWN	DOWN	DOWN	DOWN	ATP-dependent Clp protease proteolytic subunit
TraesCS7A01G098100.1	DOWN	DOWN	DOWN	DOWN	Cytochrome c oxidase subunit 1
TraesCS3A01G140000LC.1	UP	UP	UP	UP	Integrator complex subunit 1
TraesCSU01G272400.1	DOWN	DOWN	DOWN	DOWN	Photosystem II reaction center protein I
TraesCS6A01G124700LC.1	DOWN	DOWN	DOWN	DOWN	Pentatricopeptide repeat (PPR) superfamily protein
TraesCS7A01G236000LC.1	UP	UP	UP	UP	chaperonin 60 beta
TraesCS5D01G354300LC.1	DOWN	DOWN	DOWN	DOWN	Pentatricopeptide repeat (PPR) superfamily protein
TraesCS3B01G256400LC.1	UP	UP	UP	UP	30S ribosomal protein S3, chloroplastic
TraesCS2D01G240900LC.1	UP	UP	UP	UP	Movement protein
TraesCSU01G620500LC.1	UP	UP	UP	UP	ATPase subunit 8
TraesCS5B01G148300LC.1	DOWN	DOWN	DOWN	DOWN	ATP synthase subunit a
TraesCS3D01G325600.1	UP	DOWN	DOWN	DOWN	Cytochrome P450 family protein
TraesCS5B01G559700LC.1	DOWN	DOWN	DOWN	DOWN	Pentatricopeptide repeat-containing protein
TraesCS1D01G180800LC.1	DOWN	DOWN	DOWN	DOWN	Ribosomal protein L36
TraesCSU01G279400LC.1	UP	UP	UP	UP	NADH-quinone oxidoreductase subunit D 2
TraesCS3A01G332100.1	UP	DOWN	DOWN	DOWN	Cytochrome P450 family protein
TraesCS5D01G656200LC.1	UP	UP	UP	UP	Ribosomal protein L36
TraesCS7B01G429500.1	DOWN	DOWN	DOWN	DOWN	early nodulin-like protein 10
TraesCSU01G585400LC.1	DOWN	DOWN	DOWN	DOWN	ATPase subunit 4
TraesCS1B01G610500LC.1	UP	UP	UP	UP	Nonribosomal peptide synthetase anaPS
TraesCS3D01G467600.1	UP	UP	UP	UP	Basic 7S globulin
TraesCS1A01G156600LC.1	DOWN	DOWN	DOWN	DOWN	Cytochrome c oxidase subunit 1
TraesCSU01G345800LC.1	UP	UP	UP	UP	Histone-lysine N-methyltransferase ATXR7
TraesCS7D01G085300LC.1	DOWN	DOWN	DOWN	DOWN	PAP/OAS1 substrate-binding domain superfamily
TraesCSU01G304700LC.1	DOWN	DOWN	DOWN	DOWN	Histone-lysine N-methyltransferase ATXR7
TraesCS5D01G146100LC.1	UP	DOWN	UP	UP	Tetratricopeptide repeat (TPR)-like superfamily protein
TraesCS6D01G171800LC.1	DOWN	DOWN	DOWN	DOWN	Unknown protein
TraesCS2B01G320700LC.1	DOWN	DOWN	DOWN	DOWN	NAD(P)H-quinone oxidoreductase subunit 2, chloroplastic
TraesCS1A01G156800LC.1	DOWN	DOWN	DOWN	DOWN	Zinc finger C2HC domain-containing protein 1C
TraesCSU01G241700LC.1	UP	UP	UP	UP	Cytochrome c biogenesis C
TraesCS5D01G008500LC.1	UP	UP	UP	UP	Maturase K
TraesCS2D01G318600.1	DOWN	DOWN	DOWN	DOWN	GSVIVT00005628001, HT7
TraesCS5A01G499300LC.1	UP	UP	UP	UP	cytochrome P450, family 716, subfamily A, polypeptide 2
TraesCS1A01G156700LC.1	DOWN	DOWN	DOWN	DOWN	Unknown protein
TraesCSU01G586000LC.1	UP	UP	UP	UP	Histone-lysine N-methyltransferase ATXR7
TraesCS7D01G635200LC.1	UP	UP	UP	UP	Ribosomal protein L5
TraesCS5D01G230500LC.1	UP	UP	UP	UP	Urease subunit alpha
TraesCS1B01G606900LC.1	DOWN	DOWN	DOWN	DOWN	TATA box-binding protein-associated factor RNA polymerase I subunit B
TraesCS3A01G411300LC.1	DOWN	DOWN	DOWN	UP	limit dextrinase
TraesCS1B01G655900LC.1	UP	UP	UP	UP	Aspartate--tRNA(Asp/Asn) ligase
TraesCS3D01G314200LC.1	UP	UP	UP	UP	Cytochrome c oxidase subunit 1
TraesCS7D01G292500LC.1	UP	UP	UP	UP	RNA-directed RNA polymerase P1
TraesCS1A01G275000LC.1	DOWN	DOWN	DOWN	DOWN	Carbon dioxide-concentrating mechanism protein CcmK
TraesCS7D01G320700LC.1	UP	UP	UP	UP	NAD(P)H-quinone oxidoreductase subunit H
TraesCS1B01G523300LC.1	DOWN	DOWN	DOWN	DOWN	Maturase K
TraesCS1B01G083500.1	UP	UP	UP	UP	Nuclear pore complex protein Nup98-Nup96
TraesCS1D01G359300LC.1	UP	UP	UP	UP	DNA-directed RNA polymerase subunit beta
TraesCS2B01G305900.1	UP	UP	UP	UP	Potassium transporter
TraesCS5D01G551300LC.1	UP	UP	UP	UP	Maturase K
TraesCS4B01G264600LC.1	DOWN	DOWN	DOWN	DOWN	Cytochrome b6-f complex subunit 8
TraesCS7D01G152000.1	UP	UP	UP	UP	40S ribosomal protein S9-2
TraesCS7B01G666700LC.1	UP	UP	UP	UP	DNA-directed RNA polymerase subunit beta''
TraesCS7A01G564300LC.1	UP	UP	UP	UP	P-loop containing nucleoside triphosphate hydrolases superfamily protein
TraesCS6D01G413800LC.1	UP	UP	UP	UP	5'-3' exoribonuclease 1
TraesCS3A01G116400.1	UP	UP	UP	UP	Transcription factor, putative
TraesCSU01G275900LC.1	UP	UP	UP	UP	Unknown protein
TraesCS3A01G525900LC.1	DOWN	DOWN	DOWN	DOWN	Pentatricopeptide repeat (PPR) superfamily protein
TraesCS1A01G437700LC.1	UP	UP	UP	UP	Chorismate synthase
TraesCS2D01G231000LC.1	UP	UP	UP	UP	Ubiquinone biosynthesis O-methyltransferase
