# Supplementary material for: Combined Transcriptome and Proteome Analysis of Anthers of AL-type Cytoplasmic Male Sterile Line and Its Maintainer Line Reveals New Insights into Mechanism of Male Sterility in Common Wheat
Source: Front Genet. 2021 Dec 17;12:762332. doi: 10.3389/fgene.2021.762332 (PMC8718765; doi:10.3389/fgene.2021.762332)
Supplement: Supplementary file 2 [file DataSheet1.zip › Table S20 Expression analysis of 122 transcription factors in DEGs.xlsx]

## Sheet: Sheet1
Table S15 Expression analysis of 122 transcription factors in DEGs
gene	plantTFDB	Differential expression trend of TFs in AL18A vs AL18B				AL18A vs AL18B, log2Fold Change of TFs in four developmental stages				DESCRIPTION	Homologe GMS	GMS	plant
		tetrad stage	uni-nucleate stage	bi-nucleate stage	tri-nucleate stage	tetrad stage	uni-nucleate stage	bi-nucleate stage	tri-nucleate stage
TraesCS2A01G460700.1	B3				UP	0.0001	0.0001	0.0001	4.82937	B3 domain-containing protein	TraesCS2A01G460700.1	ARF17	Arabidopsis
TraesCS2A01G547800.1	ARF				UP	0.0001	0.0001	0.0001	3.67963	Auxin response factor	TraesCS2A01G547800.1	ARF17	Arabidopsis
TraesCS2D01G548900.1	ARF				UP	0.0001	0.0001	0.0001	3.12933	Auxin response factor	TraesCS2D01G548900.1	ARF17	Arabidopsis
TraesCS3A01G107200.1	C3H			UP		0.0001	0.0001	6.67274	0.0001	Zinc finger CCCH domain-containing protein	TraesCS3A01G107200.1	CDM1	Arabidopsis
TraesCS3B01G125600.1	C3H			UP		0.0001	0.0001	5.94046	0.0001	Zinc finger CCCH domain-containing protein	TraesCS3B01G125600.1	CDM1	Arabidopsis
TraesCS3B01G205400.1	C3H				UP	0.0001	0.0001	0.0001	3.29591	ATP-dependent RNA helicase, putative	TraesCS3B01G205400.1	CDM1	Arabidopsis
TraesCS2B01G212700.1	bHLH				DOWN	0.0001	0.0001	0.0001	-1.8035	basic helix-loop-helix (bHLH) DNA-binding superfamily protein	TraesCS2B01G212700.1	DYT1	Arabidopsis
TraesCS2B01G289900.1	bHLH			UP		0.0001	0.0001	6.37764	0.0001	Basic helix-loop-helix (BHLH) Transcription Factor	TraesCS2B01G289900.1	DYT1	Arabidopsis
TraesCS3B01G120500.1	bHLH				DOWN	0.0001	0.0001	0.0001	-2.05506	Basic helix-loop-helix transcription factor	TraesCS3B01G120500.1	DYT1	Arabidopsis
TraesCS4D01G330500.1	bHLH	UP				5.68405	0.0001	0.0001	0.0001	basic helix-loop-helix (bHLH) DNA-binding superfamily protein	TraesCS4D01G330500.1	DYT1	Arabidopsis
TraesCS5B01G229000.1	bHLH				DOWN	0.0001	0.0001	0.0001	-5.45748	Basic helix-loop-helix transcription factor	TraesCS5B01G229000.1	DYT1	Arabidopsis
TraesCS2A01G271300.1	LBD			UP		0.0001	0.0001	4.51586	0.0001	LOB domain-containing protein	TraesCS2A01G271300.1	LBD10	Arabidopsis
TraesCS2A01G188500.1	HB->HB-other			UP		0.0001	0.0001	5.5762	0.0001	Homeobox leucine zipper protein	TraesCS2A01G188500.1	Ocl4	maize
TraesCS2A01G474000.1	HD-ZIP	DOWN				-3.18825	0.0001	0.0001	0.0001	Homeobox-leucine zipper family protein	TraesCS2A01G474000.1	Ocl4	maize
TraesCS2B01G218800.1	HB->HB-other			UP	UP	0.0001	0.0001	6.72387	5.30225	Homeobox-leucine zipper family protein	TraesCS2B01G218800.1	Ocl4	maize
TraesCS2D01G199200.1	HB->HB-other			UP		0.0001	0.0001	7.5888	0.0001	Homeobox-leucine zipper family protein	TraesCS2D01G199200.1	Ocl4	maize
TraesCS2D01G387300.1	HB->HB-HD-ZIP				UP	0.0001	0.0001	0.0001	5.9487	Homeobox protein, putative	TraesCS2D01G387300.1	Ocl4	maize
TraesCS3D01G221800.1	HB->HB-other				UP	0.0001	0.0001	0.0001	5.47396	Homeobox associated leucine zipper protein	TraesCS3D01G221800.1	Ocl4	maize
TraesCS4D01G261600.1	HB->HB-other			UP		0.0001	0.0001	5.80259	0.0001	Homeobox-leucine zipper family protein	TraesCS4D01G261600.1	Ocl4	maize
TraesCS4D01G341000.1	TALE			UP		0.0001	0.0001	1.73218	0.0001	Homeobox protein knotted-1, putative	TraesCS4D01G341000.1	Ocl4	maize
TraesCS5A01G515000.1	TALE			UP		0.0001	0.0001	2.08409	0.0001	Homeobox protein knotted-1, putative	TraesCS5A01G515000.1	Ocl4	maize
TraesCS6A01G255800.1	HD-ZIP				UP	0.0001	0.0001	0.0001	6.82069	Homeobox-leucine zipper protein	TraesCS6A01G255800.1	Ocl4	maize
TraesCS1D01G371900.1	MYB->MYB-related			DOWN		0.0001	0.0001	-2.55261	0.0001	MYB transcription factor	TraesCS1D01G371900.1	TDF1	Arabidopsis
TraesCS2A01G415400.1	MYB				UP	0.0001	0.0001	0.0001	3.40125	Myb transcription factor	TraesCS2A01G415400.1	TDF1	Arabidopsis
TraesCS2D01G412500.1	MYB				UP	0.0001	0.0001	0.0001	3.26071	Myb transcription factor	TraesCS2D01G412500.1	TDF1	Arabidopsis
TraesCS3A01G187800.1	MYB->MYB-related			UP		0.0001	0.0001	5.36292	0.0001	MYB transcription factor	TraesCS3A01G187800.1	TDF1	Arabidopsis
TraesCS5D01G164600.1	MYB			UP		0.0001	0.0001	3.24705	0.0001	MYB-RELATED transcription factor	TraesCS5D01G164600.1	TDF1	Arabidopsis
TraesCS6D01G126900.1	MYB				DOWN	0.0001	0.0001	0.0001	-2.97565	MYB-related transcription factor	TraesCS6D01G126900.1	TDF1	Arabidopsis
TraesCS7A01G130700.1	MYB->MYB-related			DOWN		0.0001	0.0001	-3.50577	0.0001	MYB transcription factor	TraesCS7A01G130700.1	TDF1	Arabidopsis
TraesCS7A01G458700.1	MYB->MYB				DOWN	0.0001	0.0001	0.0001	-1.70276	MYB-related transcription factor	TraesCS7A01G458700.1	TDF1	Arabidopsis
TraesCS7B01G031000.1	MYB->MYB-related			DOWN		0.0001	0.0001	-3.22852	0.0001	MYB transcription factor	TraesCS7B01G031000.1	TDF1	Arabidopsis
TraesCS7D01G446700.1	MYB->MYB				DOWN	0.0001	0.0001	0.0001	-2.22034	MYB-related transcription factor	TraesCS7D01G446700.1	TDF1	Arabidopsis
TraesCS7B01G166100.1	bZIP				DOWN	0.0001	0.0001	0.0001	-5.07669	Transcription factor	TraesCS7B01G166100.1	TGA10	Arabidopsis
TraesCS2A01G140900.1	bZIP				DOWN	0.0001	0.0001	0.0001	-6.06063	Basic-leucine zipper (bZIP) transcription factor family protein	TraesCS2A01G140900.1	TGA9	Arabidopsis
TraesCS2B01G165700.1	bZIP				DOWN	0.0001	0.0001	0.0001	-6.88707	Basic-leucine zipper (BZIP) transcription factor family protein, putative	TraesCS2B01G165700.1	TGA9	Arabidopsis
TraesCS2D01G144300.1	bZIP				DOWN	0.0001	0.0001	0.0001	-5.38083	Basic-leucine zipper (BZIP) transcription factor family protein, putative	TraesCS2D01G144300.1	TGA9	Arabidopsis
TraesCS3D01G148200.1	bZIP				DOWN	0.0001	0.0001	0.0001	-3.19998	Basic-leucine zipper (bZIP) transcription factor family protein	TraesCS3D01G148200.1	TGA9	Arabidopsis
TraesCS4B01G135000.1	bZIP				DOWN	0.0001	0.0001	0.0001	-2.14955	transcription factor-like protein	TraesCS4B01G135000.1	TGA9	Arabidopsis
TraesCS4D01G129900.1	bZIP				DOWN	0.0001	0.0001	0.0001	-2.07561	transcription factor-like protein	TraesCS4D01G129900.1	TGA9	Arabidopsis
TraesCS6D01G154400.1	bZIP				DOWN	0.0001	0.0001	0.0001	-2.25123	transcription factor-like protein	TraesCS6D01G154400.1	TGA9	Arabidopsis
TraesCS5D01G145700.1	WRKY			DOWN	DOWN	0.0001	0.0001	-8.19974	-9.52115	WRKY transcription factor
TraesCS6B01G324300.1	Tify				DOWN	0.0001	0.0001	0.0001	-7.52895	Jasmonate ZIM domain-containing protein
TraesCS5D01G232800.1	WRKY				DOWN	0.0001	0.0001	0.0001	-7.01171	WRKY transcription factor
TraesCS2B01G320700.1	GRAS				DOWN	0.0001	0.0001	0.0001	-6.17394	Scarecrow transcription factor family protein
TraesCS1A01G187900.1	AP2/ERF->AP2/ERF-ERF				DOWN	0.0001	0.0001	0.0001	-5.68015	Dehydration-responsive element binding factor protein
TraesCS2A01G404400.1	RWP-RK				DOWN	0.0001	0.0001	0.0001	-5.51946	RWP-RK domain containing protein
TraesCS2D01G302600.1	GRAS			DOWN	DOWN	0.0001	0.0001	-5.94893	-4.93136	Scarecrow transcription factor family protein
TraesCS1B01G190800.1	LIM				DOWN	0.0001	0.0001	0.0001	-4.59675	LIM domain containing protein
TraesCS1A01G173600.1	LIM				DOWN	0.0001	0.0001	0.0001	-4.45237	LIM domain containing protein
TraesCS1D01G165200.1	LIM				DOWN	0.0001	0.0001	0.0001	-4.22152	LIM domain containing protein
TraesCS7A01G305200.1	NAC				DOWN	0.0001	0.0001	0.0001	-3.85707	NAC domain-containing protein
TraesCS3B01G319400.2	B3			DOWN	DOWN	0.0001	0.0001	-3.96598	-3.57783	B3 domain-containing protein
TraesCS5A01G402800.1	GARP->GARP-G2-like			DOWN	DOWN	0.0001	0.0001	-6.27736	-3.50074	Myb family transcription factor-like protein
TraesCS2A01G370800.1	LIM			DOWN	DOWN	0.0001	0.0001	-6.6461	-3.38859	LIM domain containing protein
TraesCS6B01G265100.1	LIM				DOWN	0.0001	0.0001	0.0001	-3.38816	LIM domain containing protein
TraesCS6A01G248800.1	C2H2				DOWN	0.0001	0.0001	0.0001	-3.18833	Zinc finger family protein
TraesCS6A01G236600.1	LIM			DOWN	DOWN	0.0001	0.0001	-6.79136	-3.03288	LIM domain containing protein
TraesCS2D01G367100.1	LIM				DOWN	0.0001	0.0001	0.0001	-2.94999	LIM domain-containing protein
TraesCS6D01G230900.1	C2H2				DOWN	0.0001	0.0001	0.0001	-2.69076	Zinc finger family protein
TraesCS2B01G388000.1	LIM				DOWN	0.0001	0.0001	0.0001	-2.65395	LIM domain containing protein
TraesCS3D01G427900.1	MADS->MADS-M-type				DOWN	0.0001	0.0001	0.0001	-2.51543	MADS-box transcription factor
TraesCS6D01G219200.1	LIM			DOWN	DOWN	0.0001	0.0001	-4.89396	-2.39769	LIM domain containing protein
TraesCS6B01G276000.1	C2H2				DOWN	0.0001	0.0001	0.0001	-2.31155	Zinc finger family protein
TraesCS2D01G099400.1	EIL			UP	UP	0.0001	0.0001	2.57135	2.59595	Ethylene insensitive 3
TraesCS2D01G198200.1	GRAS			UP	UP	0.0001	0.0001	3.18836	2.85383	GRAS transcription factor
TraesCS1A01G178100.1	C3H				UP	0.0001	0.0001	0.0001	2.90808	Zinc finger CCCH domain protein
TraesCS2A01G099900.1	EIL			UP	UP	0.0001	0.0001	4.90348	2.96643	Ethylene insensitive 3
TraesCS2A01G433000.1	WRKY				UP	0.0001	0.0001	0.0001	3.08796	WRKY transcription factor
TraesCS2D01G456900.1	MYB_related			UP	UP	0.0001	0.0001	4.19264	3.22524	MYB-related transcription factor
TraesCS3B01G314800.1	OFP				UP	0.0001	0.0001	0.0001	3.43047	transcription repressor
TraesCS6B01G335700.1	NAC				UP	0.0001	0.0001	0.0001	3.62508	NAC domain-containing protein, putative
TraesCS3B01G469700.1	MADS->MADS-M-type			UP	UP	0.0001	0.0001	5.492	3.76176	MADS-box transcription factor
TraesCS3A01G406000.1	NAC			UP	UP	0.0001	0.0001	2.25657	3.92986	NAC domain-containing protein
TraesCS3B01G135500.1	Trihelix		UP	UP	UP	0.0001	4.26325	5.97018	4.54849	Transcription factor, putative
TraesCS3A01G347500.1	WRKY			UP	UP	0.0001	0.0001	5.14549	4.66935	WRKY transcription factor
TraesCS4D01G094400.1	NAC				UP	0.0001	0.0001	0.0001	4.83761	NAC domain-containing protein
TraesCS6B01G316600.1	NF-Y->NF-YB				UP	0.0001	0.0001	0.0001	4.9416	Nuclear transcription factor Y subunit B
TraesCS7A01G128800.1	AP2/ERF->AP2/ERF-ERF				UP	0.0001	0.0001	0.0001	5.19555	Ethylene-responsive transcription factor
TraesCS6D01G286300.1	NAC				UP	0.0001	0.0001	0.0001	5.24884	NAC domain-containing protein, putative
TraesCS7A01G214900.1	NF-Y->NF-YB			UP	UP	0.0001	0.0001	3.60194	5.28986	Nuclear transcription factor Y subunit B
TraesCS5D01G204800.1	bHLH				UP	0.0001	0.0001	0.0001	5.49709	Basic helix-loop-helix transcription factor
TraesCS5A01G198900.1	bHLH				UP	0.0001	0.0001	0.0001	5.56012	Basic helix-loop-helix transcription factor
TraesCS6A01G374600.1	C2C2->C2C2-GATA			UP	UP	0.0001	0.0001	5.79623	5.75053	GATA transcription factor
TraesCS3D01G118300.1	Trihelix		UP	UP	UP	0.0001	6.64607	5.94139	5.79998	Transcription factor, putative
TraesCS3D01G242500.1	WRKY				UP	0.0001	0.0001	0.0001	5.82751	WRKY transcription factor
TraesCS3A01G116400.1	Trihelix	UP	UP	UP	UP	4.41933	6.65592	5.34355	6.40596	Transcription factor, putative
TraesCS3D01G341100.1	WRKY				UP	0.0001	0.0001	0.0001	6.83108	WRKY transcription factor
TraesCS6A01G146900.1	WRKY		UP	UP	UP	0.0001	3.3075	8.00105	7.10779	WRKY transcription factor
TraesCS3A01G412700.1	C2H2			DOWN		0.0001	0.0001	-6.05776	0.0001	Zinc finger protein
TraesCS4A01G386800.1	B3			DOWN		0.0001	0.0001	-4.88578	0.0001	B3 domain-containing protein
TraesCS7D01G083000.1	B3			DOWN		0.0001	0.0001	-4.71511	0.0001	B3 domain-containing protein
TraesCS7A01G087900.1	B3			DOWN		0.0001	0.0001	-2.38744	0.0001	B3 domain-containing protein
TraesCS4A01G241900.1	B3			DOWN		0.0001	0.0001	-2.31778	0.0001	B3 domain-containing protein
TraesCS7B01G118300.1	CO-like			DOWN		0.0001	0.0001	-1.9866	0.0001	CONSTANS-like 1
TraesCS3A01G139300.1	DBB			DOWN		0.0001	0.0001	-1.5276	0.0001	B-box zinc finger family protein
TraesCS4B01G299700.1	AP2/ERF->AP2/ERF-ERF		UP	UP		0.0001	1.91814	1.83083	0.0001	Ethylene-responsive transcription factor
TraesCS2D01G176800.1	Tify			UP		0.0001	0.0001	1.89504	0.0001	Jasmonate zim-domain protein
TraesCS2B01G195600.1	Tify			UP		0.0001	0.0001	1.91611	0.0001	Jasmonate-zim-domain protein
TraesCS3D01G401200.1	NAC			UP		0.0001	0.0001	2.33869	0.0001	NAC domain-containing protein
TraesCS5A01G468300.1	NAC			UP		0.0001	0.0001	2.72009	0.0001	NAC domain-containing protein, putative
TraesCS4D01G040400.1	GRAS			UP		0.0001	0.0001	2.90548	0.0001	GAI-like protein 1
TraesCS2A01G417300.1	ERF			UP		0.0001	0.0001	3.03129	0.0001	Ethylene-responsive transcription factor, putative
TraesCS3B01G407700.1	MYB->MYB-related			UP		0.0001	0.0001	3.75812	0.0001	MYB transcription factor
TraesCS5D01G148800.1	NAC			UP		0.0001	0.0001	3.9157	0.0001	NAC domain protein
TraesCS5D01G317400.1	ERF			UP		0.0001	0.0001	4.5146	0.0001	C-repeat binding factor
TraesCS5D01G411400.1	C2H2			UP		0.0001	0.0001	4.63575	0.0001	Zinc-finger protein
TraesCS2B01G118500.1	NAC			UP		0.0001	0.0001	4.72186	0.0001	NAC domain-containing protein
TraesCS2A01G456600.1	MYB_related			UP		0.0001	0.0001	4.84335	0.0001	MYB-related transcription factor
TraesCS5B01G406000.1	C2H2			UP		0.0001	0.0001	5.40688	0.0001	Zinc-finger protein
TraesCS6B01G317100.1	C2C2->C2C2-Dof			UP		0.0001	0.0001	5.54017	0.0001	Dof zinc finger protein
TraesCS3B01G270500.1	WRKY			UP		0.0001	0.0001	5.58171	0.0001	WRKY transcription factor
TraesCS2D01G447400.1	PLATZ			UP		0.0001	0.0001	5.67517	0.0001	PLATZ transcription factor
TraesCS6D01G268400.1	Dof			UP		0.0001	0.0001	5.86967	0.0001	Dof zinc finger protein
TraesCS5A01G401200.1	C2H2			UP		0.0001	0.0001	5.88071	0.0001	Zinc-finger protein
TraesCS5B01G142100.1	NAC			UP		0.0001	0.0001	6.29315	0.0001	NAC domain protein
TraesCS4D01G341700.1	MADS->MADS-M-type		DOWN			0.0001	-2.34325	0.0001	0.0001	MADS-box transcription factor
TraesCS7D01G475100.1	bZIP		UP			0.0001	2.30369	0.0001	0.0001	Basic-leucine zipper (BZIP) transcription factor family
TraesCS2A01G232400.1	SBP	DOWN				-5.97905	0.0001	0.0001	0.0001	Squamosa promoter-binding protein
TraesCS7A01G008800.1	NAC	DOWN				-5.77432	0.0001	0.0001	0.0001	NAC domain protein,
TraesCS3A01G205800.1	C2H2	DOWN				-4.22178	0.0001	0.0001	0.0001	Zinc finger protein
TraesCS5B01G492600.1	Dof	DOWN				-2.50971	0.0001	0.0001	0.0001	Dof zinc finger protein
TraesCS7D01G302000.1	NAC	UP				4.30544	0.0001	0.0001	0.0001	NAC domain-containing protein
