# Supplementary material for: Combined Transcriptome and Proteome Analysis of Anthers of AL-type Cytoplasmic Male Sterile Line and Its Maintainer Line Reveals New Insights into Mechanism of Male Sterility in Common Wheat
Source: Front Genet. 2021 Dec 17;12:762332. doi: 10.3389/fgene.2021.762332 (PMC8718765; doi:10.3389/fgene.2021.762332)
Supplement: Supplementary file 2 [file DataSheet1.zip › Table S3 GO enrichment analysis of DEGs in four anther development stages of AL18A and AL18B.xlsx]

## Sheet: Sheet1
Table S2 GO enrichment analysis of DEGs in four anther development stages of AL18A and AL18B
	GO.ID	GO Term	P value	up-regulated	down-regulated
A0 VS B0	GO:0006334	nucleosome assembly	1.44706e-23	0	24
	GO:0006091	generation of precursor metabolites and energy	2.21739e-05	11	9
	GO:0015979	photosynthesis	2.29787e-05	13	5
	GO:0022900	electron transport chain	0.000361765	7	6
	GO:0007017	microtubule-based process	0.00247423	0	9
A1 VS B1	GO:0022900	electron transport chain	1.08e-12	15	6
	GO:0015979	photosynthesis	3.6e-10	16	5
	GO:0045333	cellular respiration	5.5e-07	7	5
	GO:0005992	trehalose biosynthetic process	8.90909e-05	5	0
	GO:0070726	cell wall assembly	0.00251613	0	3
A2 VS B2	GO:0005975	carbohydrate metabolic process	0	46	87
	GO:0022900	electron transport chain	6.45e-12	27	12
	GO:0006558	L-phenylalanine metabolic process	4.71429e-10	14	0
	GO:0015979	photosynthesis	6.31579e-09	37	5
	GO:0006633	fatty acid biosynthetic process	5.93182e-05	4	11
A3 VS B3	GO:0042545	cell wall modification	3.17e-11	0	20
	GO:0005975	carbohydrate metabolic process	5.04e-08	29	73
	GO:0071103	DNA conformation change	3.48e-07	23	0
	GO:0000272	polysaccharide catabolic process	5.12e-05	0	8
	GO:0019953	sexual reproduction	0.000465169	1	9
