# Supplementary material for: Combined Transcriptome and Proteome Analysis of Anthers of AL-type Cytoplasmic Male Sterile Line and Its Maintainer Line Reveals New Insights into Mechanism of Male Sterility in Common Wheat
Source: Front Genet. 2021 Dec 17;12:762332. doi: 10.3389/fgene.2021.762332 (PMC8718765; doi:10.3389/fgene.2021.762332)
Supplement: Supplementary file 2 [file DataSheet1.zip › Table S6 32 ROS scavenging enzymes related DEGs in four anther development stages.xlsx]

## Sheet: Sheet5
Table S5 32 ROS scavenging enzymes related DEGs in four anther development stages
gene	description	A0 VS B0	A1 VS B1	A2 VS B2	A3 VS B3
TraesCS4B01G325800.1	Catalase	0	0	0	5.8337
TraesCS2D01G396500.1	Superoxide dismutase [Cu-Zn]	0	0	1.65282	0
TraesCS1D01G344400.1	peroxidase	0	4.30399	0	-7.22204
TraesCS2B01G098400.1	Peroxidase	0	-5.83572	4.73761	0
TraesCS2D01G583000.1	Peroxidase	0	0	7.05502	4.15452
TraesCS2B01G098700.1	Peroxidase	0	0	6.26268	0
TraesCS7B01G251100.1	Peroxidase	0	0	3.27318	0
TraesCS6A01G309900.1	Peroxidase	0	0	-2.14746	0
TraesCS6D01G289300.1	Peroxidase	0	0	-2.24807	0
TraesCS6B01G339700.1	Peroxidase	0	0	-2.32412	0
TraesCS4B01G268900.1	Peroxidase	0	0	-2.41223	0
TraesCS6B01G339800.1	peroxidase	0	0	-2.62358	-1.76956
TraesCS6D01G289400.1	peroxidase	0	0	-2.87921	-1.54364
TraesCS6A01G310000.1	peroxidase	0	0	-3.019	-1.59848
TraesCS4D01G268200.1	Peroxidase	0	0	-3.69546	0
TraesCS4A01G036100.1	Peroxidase	0	0	-3.82149	-2.60564
TraesCS7B01G132400.1	Peroxidase	0	0	-7.43835	-3.11483
TraesCS1D01G354100.1	Peroxidase	0	0	0	7.15019
TraesCS7A01G428200.1	Peroxidase	0	0	0	5.99587
TraesCS2A01G571300.1	Peroxidase	0	0	0	5.96101
TraesCS4B01G347700.1	Peroxidase	0	0	0	-3.05036
TraesCS7A01G234000.1	Peroxidase	0	0	0	-3.52028
TraesCS2D01G265200.1	Peroxidase 1	1.64475	1.83218	0	0
TraesCS3D01G220000LC.1	Peroxidase 72	2.61414	0	2.62414	3.60925
TraesCS1A01G467500LC.1	Peroxidase 1	1.66024	0	0	0
TraesCS6A01G159000LC.1	Peroxidase 1	1.50692	0	0	0
TraesCS2D01G717700LC.1	Peroxidase	1.40047	-4.76046	4.84521	3.1088
TraesCS3D01G219900LC.1	Peroxidase 72	1.09364	0	1.36839	0
TraesCS3A01G483100LC.1	Peroxidase 71	-3.14837	3.7981	0	-3.03396
TraesCS7D01G177000LC.1	Peroxidase	0	1.37747	-3.45433	0
TraesCS5A01G527300LC.1	ascorbate peroxidase 4	0	-1.95725	0	2.20191
TraesCS2B01G913700LC.1	Peroxidase	0	-3.01562	2.78315	0
