# Supplementary material for: Combined Transcriptome and Proteome Analysis of Anthers of AL-type Cytoplasmic Male Sterile Line and Its Maintainer Line Reveals New Insights into Mechanism of Male Sterility in Common Wheat
Source: Front Genet. 2021 Dec 17;12:762332. doi: 10.3389/fgene.2021.762332 (PMC8718765; doi:10.3389/fgene.2021.762332)
Supplement: Supplementary file 2 [file DataSheet1.zip › Table S7 DEGs and DEPs conjoint analysis of AL18A and AL18B at uni-nuclear and bi-nuclear stages.xlsx]

## Sheet: Sheet1
DEGs and DEPs conjoint analysis of AL18A and AL18B at uni-nuclear and bi-nuclear stages
gene	Trends of differentially expressed genes and differentially expressed proteins in AL18A vs AL18B				description
	uni-nucleate stage		bi-nucleate stage
	protein	RAN	protein	RAN
TraesCS2A01G289300.1	Up	UP	Up	UP	potassium transporter 1-like [Aegilops tauschii subsp. tauschii]
TraesCSU01G012200.1	Down	DOWN	Down	DOWN	Cytochrome P450 86B1 [Triticum urartu]
TraesCS1B01G283600.1	Up	UP	Up	UP	fructose-1,6-bisphosphatase, cytosolic-like [Aegilops tauschii subsp. tauschii]
TraesCS7D01G364900.1	Up	UP	Up	UP	probable inositol oxygenase [Aegilops tauschii subsp. tauschii]
TraesCS7D01G507600.1	Up	UP	Up	UP	pyrophosphate-energized vacuolar membrane proton pump-like [Aegilops tauschii subsp. tauschii]
TraesCS3D01G467600.1	Up	UP	Up	UP	xylanase inhibitor TAXI-IV [Triticum aestivum]
TraesCS3A01G289300.1	Up	UP	Up	UP	probable alpha,alpha-trehalose-phosphate synthase [UDP-forming] 7 [Aegilops tauschii subsp. tauschii]
TraesCS7A01G178500.1	Up	UP	Up	UP	protein EXORDIUM-like [Aegilops tauschii subsp. tauschii]
TraesCS6B01G384500.1	Up	UP	Up	UP	probable alpha,alpha-trehalose-phosphate synthase [UDP-forming] 11 [Aegilops tauschii subsp. tauschii]
TraesCS6A01G248000.1	Down	DOWN	Down		S-adenosylmethionine synthase 3 [Aegilops tauschii subsp. tauschii]
TraesCS5D01G370600.1	Down	DOWN	Down		alkane hydroxylase MAH1-like [Aegilops tauschii subsp. tauschii]
TraesCS2B01G313400.1	Down	DOWN			non-specific lipid transfer protein GPI-anchored 1-like [Aegilops tauschii subsp. tauschii]
TraesCS1B01G420000.1	Up		Up	UP	pirin-like protein [Aegilops tauschii subsp. tauschii]
TraesCS7B01G179800.1	Down		Down	DOWN	group 7 grass pollen allergen [Secale cereale x Triticum turgidum subsp. durum]
TraesCS2A01G215300.1	Down		Down	DOWN	Beta-amylase [Triticum urartu]
TraesCS7A01G281300.1	Down		Down	DOWN	polcalcin Phl p 7 [Aegilops tauschii subsp. tauschii]
TraesCS4D01G206900.1	Down		Down	DOWN	guanosine nucleotide diphosphate dissociation inhibitor At5g09550-like [Aegilops tauschii subsp. tauschii]
TraesCS3A01G301200.1	Down		Down	DOWN	probable indole-3-acetic acid-amido synthetase GH3.2 [Aegilops tauschii subsp. tauschii]
TraesCS4A01G326700.1	Down		Down	DOWN	Acyl-[acyl-carrier-protein] desaturase 5, chloroplastic [Triticum urartu]
TraesCS4B01G322000LC.1	Up		Down	DOWN	hypothetical protein BRADI_1g63973 [Brachypodium distachyon]
TraesCS3B01G311200.1	Up		Down	DOWN	unnamed protein product [Triticum aestivum]
TraesCS5D01G131500.1	Down		Down	DOWN	stearoyl-[acyl-carrier-protein] 9-desaturase 5, chloroplastic-like [Aegilops tauschii subsp. tauschii]
TraesCS4B01G274700.1	Down		Down	DOWN	3-ketoacyl-CoA synthase 6-like [Aegilops tauschii subsp. tauschii]
TraesCS5D01G302900.1	Down		Down	DOWN	beta-glucosidase 31-like [Aegilops tauschii subsp. tauschii]
TraesCS4A01G495100.1	Down		Down	DOWN	lupeol synthase-like [Aegilops tauschii subsp. tauschii]
TraesCS2D01G221000.1	Down		Down	DOWN	beta-amylase-like [Aegilops tauschii subsp. tauschii]
TraesCS7D01G108900.1	Down		Down	UP	GDSL esterase/lipase At5g45910-like [Aegilops tauschii subsp. tauschii]
TraesCS2D01G278500.1	Up		Down	DOWN	uncharacterized protein LOC109773794 [Aegilops tauschii subsp. tauschii]
TraesCS7A01G134100.1	Up		Up	UP	predicted protein [Hordeum vulgare subsp. vulgare]
TraesCS7A01G353800.1	Up		Down	DOWN	Reticuline oxidase-like protein [Triticum urartu]
TraesCS4D01G268200.1	Up		Down	DOWN	peroxidase 44-like [Aegilops tauschii subsp. tauschii]
TraesCS4D01G076000.1	Up		Up	UP	subtilisin-like protease SBT1.7 [Aegilops tauschii subsp. tauschii]
TraesCS7A01G220900.1	Up		Up	DOWN	very-long-chain 3-oxoacyl-CoA reductase 1-like [Aegilops tauschii subsp. tauschii]
TraesCS5A01G530400.1	Up		Down	DOWN	group 3 grass pollen allergen [Secale cereale x Triticum turgidum subsp. durum]
TraesCS2D01G600100.1	Up		Up	UP	WALI7 [Triticum aestivum]
TraesCS7D01G472000.1	Up		Down	DOWN	berberine bridge enzyme-like 27 [Aegilops tauschii subsp. tauschii]
TraesCS3D01G493700.1	Up		Up	UP	uridine 5'-monophosphate synthase-like [Aegilops tauschii subsp. tauschii]
TraesCS3B01G438700.1	Down		Down	DOWN	cytochrome c [Aegilops tauschii subsp. tauschii]
TraesCS6A01G161600.1	Down		Down	DOWN	subtilisin-like protease SBT5.3 [Aegilops tauschii subsp. tauschii]
TraesCS5B01G252100.1	Down		Down	DOWN	cellulose synthase-like protein E6 [Aegilops tauschii subsp. tauschii]
TraesCS7B01G273900.1	Up		Down	DOWN	group 4 grass pollen allergen [Secale cereale x Triticum turgidum subsp. durum]
TraesCS5A01G399000LC.1	Down		Down	DOWN	ervatamin-C-like [Aegilops tauschii subsp. tauschii]
TraesCS2D01G313700.1	Down		Down	DOWN	predicted protein [Hordeum vulgare subsp. vulgare]
TraesCS2A01G098200.1	Down		Down	UP	Calmodulin-related protein [Triticum urartu]
TraesCS2D01G583000.1	Up		Up	UP	cationic peroxidase SPC4-like [Aegilops tauschii subsp. tauschii]
TraesCSU01G095400.1	Down		Down	UP	GDSL esterase/lipase At5g45910-like [Aegilops tauschii subsp. tauschii]
TraesCS4A01G372100.1	Down		Down	DOWN	ABC transporter G family member 51 [Aegilops tauschii subsp. tauschii]
TraesCS3A01G149500.1	Up		Down	DOWN	indole-3-pyruvate monooxygenase YUCCA6-like [Aegilops tauschii subsp. tauschii]
TraesCS3B01G371800.1	Down		Down	DOWN	unnamed protein product [Triticum aestivum]
TraesCS4A01G484700.1		UP	Up	UP	uncharacterized protein LOC109785555 [Aegilops tauschii subsp. tauschii]
TraesCS4A01G009600.1		DOWN	Down	DOWN	predicted protein [Hordeum vulgare subsp. vulgare]
TraesCS3D01G417500.1		UP	Up	UP	Putative selenium-binding protein [Aegilops tauschii]
TraesCS5D01G255800.1			Down	DOWN	isoamylase 3, chloroplastic [Aegilops tauschii subsp. tauschii]
TraesCS2B01G187700.1			Up	UP	leucine-rich repeat extensin-like protein 6 [Aegilops tauschii subsp. tauschii]
TraesCS1B01G093600.1			Down	DOWN	long chain acyl-CoA synthetase 1 [Aegilops tauschii subsp. tauschii]
TraesCS7A01G146200.1			Down	DOWN	callose synthase 5 [Aegilops tauschii subsp. tauschii]
TraesCS3B01G154000.1			Up	DOWN	unnamed protein product [Triticum aestivum]
TraesCS2B01G145700.1			Down	DOWN	4-alpha-glucanotransferase DPE2 [Aegilops tauschii subsp. tauschii]
TraesCS1D01G266200.1			Up	UP	phospholipase A1-II 7-like [Aegilops tauschii subsp. tauschii]
TraesCS5A01G378700.1			Up	UP	putative linoleate 9S-lipoxygenase 3 [Aegilops tauschii subsp. tauschii]
TraesCS7B01G283300.1			Down	DOWN	subtilisin-like protease SBT5.3 [Aegilops tauschii subsp. tauschii]
TraesCS5D01G507400.1			Down	DOWN	uncharacterized protein LOC109757085 [Aegilops tauschii subsp. tauschii]
TraesCS3A01G313400.1			Down	DOWN	beta-glucuronosyltransferase GlcAT14B-like [Aegilops tauschii subsp. tauschii]
TraesCS2B01G457100.1			Down	DOWN	maltose excess protein 1-like, chloroplastic [Aegilops tauschii subsp. tauschii]
TraesCS1D01G163900.1			Down	UP	non-specific lipid-transfer protein 2P-like [Aegilops tauschii subsp. tauschii]
TraesCS5B01G382300.1			Up	UP	lipoxygenase 2 [Triticum aestivum]
TraesCS5A01G196500.1			Down	DOWN	uncharacterized protein LOC109771506 [Aegilops tauschii subsp. tauschii]
TraesCS4A01G446700.1			Down	DOWN	sucrose synthase 1 [Aegilops tauschii subsp. tauschii]
TraesCS5B01G210100.1			Up	UP	aldehyde dehydrogenase family 7 member A1 [Aegilops tauschii subsp. tauschii]
TraesCS4D01G085500.1			Down	DOWN	beta-glucosidase 38-like [Aegilops tauschii subsp. tauschii]
TraesCS7B01G042700.1			Down	DOWN	heparanase-like protein 3 [Aegilops tauschii subsp. tauschii]
TraesCS3D01G359300.1			Down	DOWN	alpha-glucan phosphorylase, H isozyme [Aegilops tauschii subsp. tauschii]
TraesCS5A01G001300.1			Down	DOWN	pollen allergen Lol p 2-A-like [Aegilops tauschii subsp. tauschii]
TraesCS2D01G432400.1			Down	DOWN	villin-4-like [Aegilops tauschii subsp. tauschii]
TraesCS2D01G163300.1			Up	UP	ribonuclease 1-like [Aegilops tauschii subsp. tauschii]
TraesCS7D01G142700.1			Down	DOWN	heparanase-like protein 3 [Aegilops tauschii subsp. tauschii]
TraesCSU01G129700.1			Up	DOWN	uncharacterized protein LOC109742966 [Aegilops tauschii subsp. tauschii]
TraesCS2B01G333900.1			Down	DOWN	predicted protein [Hordeum vulgare subsp. vulgare]
TraesCS5D01G354600.1			Down	DOWN	probable flavin-containing monooxygenase 1 [Aegilops tauschii subsp. tauschii]
TraesCS4A01G307900.1			Down	DOWN	beta-amylase 2, chloroplastic [Aegilops tauschii subsp. tauschii]
TraesCS4B01G191700LC.1			Up	UP	xylanase inhibitor protein 1 [Aegilops tauschii subsp. tauschii]
TraesCS6D01G084600.1			Up	UP	non-specific lipid-transfer protein C6-like [Aegilops tauschii subsp. tauschii]
TraesCS2A01G279600.1			Down	DOWN	GDSL esterase/lipase EXL3 [Triticum urartu]
TraesCS2A01G105500.1			Down	DOWN	Vacuolar-sorting receptor 1 [Triticum urartu]
TraesCS4A01G365800.1			Down	DOWN	uncharacterized protein LOC109757085 [Aegilops tauschii subsp. tauschii]
TraesCS5D01G045500LC.1			Up	UP	photosystem II CP43 chlorophyll apoprotein, partial (chloroplast) [Triticum timopheevii]
TraesCS3B01G335300.1			Down	DOWN	unnamed protein product [Triticum aestivum]
TraesCS2B01G535500.1			Up	UP	endonuclease 4-like [Aegilops tauschii subsp. tauschii]
TraesCS3A01G366300.1			Down	DOWN	RecName: Full=Alpha-glucan phosphorylase, H isozyme; AltName: Full=Starch phosphorylase H
TraesCS1D01G182600.1			Up	UP	PsbB (chloroplast) [Taeniatherum caput-medusae]
TraesCS2A01G343900.1			Up	UP	aldose 1-epimerase-like [Aegilops tauschii subsp. tauschii]
TraesCS5B01G002800.1			Down	DOWN	group 2 grass pollen allergen [Secale cereale x Triticum turgidum subsp. durum]
TraesCS3B01G137400.1			Down	DOWN	unnamed protein product [Triticum aestivum]
TraesCS2A01G344600.1			Up	UP	glyceraldehyde-3-phosphate dehydrogenase A, chloroplastic [Aegilops tauschii subsp. tauschii]
TraesCS6D01G203000.1			Up	UP	hydroxycinnamoyltransferase 2 [Aegilops tauschii subsp. tauschii]
TraesCS7A01G484600.1			Down	DOWN	berberine bridge enzyme-like 27 [Aegilops tauschii subsp. tauschii]
TraesCS3A01G340200.1			Down	DOWN	L-ascorbate oxidase homolog [Aegilops tauschii subsp. tauschii]
TraesCS2A01G584800.1			Down	DOWN	Endo-1,4-beta-xylanase C [Triticum urartu]
TraesCS3A01G425500.1			Down	DOWN	probable sucrose-phosphate synthase 1 [Aegilops tauschii subsp. tauschii]
TraesCS1A01G025200.1			Down	DOWN	uncharacterized protein LOC109741986 [Aegilops tauschii subsp. tauschii]
TraesCS5A01G350600.1			Up	UP	chlorophyll a-b binding protein of LHCII type 1-like [Aegilops tauschii subsp. tauschii]
TraesCS2A01G436200.1			Down	DOWN	pectin acetylesterase 7-like [Aegilops tauschii subsp. tauschii]
TraesCS4A01G061900.1			Up	UP	allene oxide synthase 2-like [Aegilops tauschii subsp. tauschii]
TraesCS3D01G484900.1			Up	UP	probable calcium-binding protein CML10 [Aegilops tauschii subsp. tauschii]
TraesCS2B01G537100.1			Down	DOWN	uncharacterized protein LOC109760339 [Aegilops tauschii subsp. tauschii]
TraesCS4A01G283900.1			Up	UP	predicted protein [Hordeum vulgare subsp. vulgare]
TraesCS4A01G194400.1			Down	UP	phospholipid transfer protein 1 [Triticum aestivum]
TraesCS1A01G543600LC.1			Up	UP	photosystem I P700 chlorophyll a apoprotein A1 (chloroplast) [Triticum aestivum]
TraesCS7A01G010300.1			Up	UP	uncharacterized protein LOC109785555 [Aegilops tauschii subsp. tauschii]
TraesCS6B01G041100.1			Up	UP	germin-like protein 2-4 [Aegilops tauschii subsp. tauschii]
TraesCS4B01G268900.1			Down	DOWN	peroxidase 44-like [Aegilops tauschii subsp. tauschii]
TraesCS6A01G104300.1			Down	DOWN	GDSL esterase/lipase At1g20120-like [Aegilops tauschii subsp. tauschii]
TraesCS5D01G218400.1			Up	UP	aldehyde dehydrogenase family 7 member A1 [Aegilops tauschii subsp. tauschii]
TraesCS3D01G277200.1			Down	DOWN	profilin-2-like [Aegilops tauschii subsp. tauschii]
TraesCS6A01G416200.1			Down	DOWN	uncharacterized protein LOC109787262 [Aegilops tauschii subsp. tauschii]
TraesCS2A01G315600.1			Down	DOWN	predicted protein [Hordeum vulgare subsp. vulgare]
TraesCS3B01G176800.1			Down	DOWN	unnamed protein product [Triticum aestivum]
TraesCS4A01G036100.1			Down	DOWN	Peroxidase 44 [Triticum urartu]
TraesCS2D01G126600.1			Down	DOWN	4-alpha-glucanotransferase DPE2 [Aegilops tauschii subsp. tauschii]
TraesCS7D01G069500.1			Down	DOWN	ABC transporter G family member 51 [Aegilops tauschii subsp. tauschii]
TraesCSU01G113500.1			Up	UP	probable polygalacturonase At1g80170 [Aegilops tauschii subsp. tauschii]
TraesCS1D01G077600.1			Down	DOWN	long chain acyl-CoA synthetase 1 [Aegilops tauschii subsp. tauschii]
TraesCS5A01G300800.1			Up	UP	mitochondrial uncoupling protein 5-like [Aegilops tauschii subsp. tauschii]
TraesCS6A01G088400.1			Down	DOWN	Pollen allergen KBG 41 [Triticum urartu]
TraesCS6B01G370000.1			Up	UP	subtilisin-like protease SBT1.4 [Aegilops tauschii subsp. tauschii]
TraesCS4B01G227000.1			Down	DOWN	uncharacterized protein LOC109752861 [Aegilops tauschii subsp. tauschii]
TraesCS4A01G000100.1			Down	DOWN	pollen allergen KBG 41-like [Aegilops tauschii subsp. tauschii]
TraesCS5B01G331300.1			Down	DOWN	beta-galactosidase 12-like [Aegilops tauschii subsp. tauschii]
TraesCS2D01G322300.1			Down	DOWN	aldose 1-epimerase-like [Aegilops tauschii subsp. tauschii]
TraesCS4B01G341800.1			Up	UP	alkane hydroxylase MAH1-like [Aegilops tauschii subsp. tauschii]
TraesCS6B01G110800.1			Down	DOWN	Pollen allergen KBG 41 [Triticum urartu]
TraesCS3B01G398000.1			Down	DOWN	alpha-glucan phosphorylase, H isozyme,expressed [Triticum aestivum]
TraesCS6A01G309900.1			Down	DOWN	peroxidase 31-like [Aegilops tauschii subsp. tauschii]
TraesCS7D01G369000.1			Down	DOWN	berberine bridge enzyme-like 27 [Aegilops tauschii subsp. tauschii]
TraesCS4D01G238800.1			Up	UP	allene oxide synthase 2-like [Aegilops tauschii subsp. tauschii]
TraesCS2B01G457000.1			Down	DOWN	pectin acetylesterase 7-like [Aegilops tauschii subsp. tauschii]
TraesCS4B01G029600.1			Up	UP	protein NRT1/ PTR FAMILY 2.11-like [Aegilops tauschii subsp. tauschii]
TraesCS5B01G294700.1			Down	DOWN	beta-glucosidase 31-like [Aegilops tauschii subsp. tauschii]
TraesCS2B01G118700.1			Up	UP	ricin B-like lectin R40G2 [Aegilops tauschii subsp. tauschii]
TraesCS3B01G519000.1			Down	DOWN	unnamed protein product [Triticum aestivum]
TraesCS2A01G315300.1			Down	DOWN	Glutamate decarboxylase 1 [Aegilops tauschii]
TraesCS2B01G227000.1			Up	UP	calcium-dependent protein kinase 20 [Aegilops tauschii subsp. tauschii]
TraesCS1A01G145800.1			Up	UP	uncharacterized protein LOC109737618 [Aegilops tauschii subsp. tauschii]
TraesCS2A01G469000.1			Down	DOWN	exopolygalacturonase-like [Aegilops tauschii subsp. tauschii]
TraesCS6A01G098000.1			Up	UP	hypothetical protein TRIUR3_06886 [Triticum urartu]
TraesCS7B01G232700.1			Up	UP	spermidine synthase [Triticum aestivum]
