# Supplementary material for: Combined Transcriptome and Proteome Analysis of Anthers of AL-type Cytoplasmic Male Sterile Line and Its Maintainer Line Reveals New Insights into Mechanism of Male Sterility in Common Wheat
Source: Front Genet. 2021 Dec 17;12:762332. doi: 10.3389/fgene.2021.762332 (PMC8718765; doi:10.3389/fgene.2021.762332)
Supplement: Supplementary file 2 [file DataSheet1.zip › Table S8 GO enrichment analysis of DEPs identified only by proteome.xlsx]

## Sheet: Sheet1
Table S6 GO enrichment analysis of DEPs identified only by proteome
	ID	Description	pvalue	DEP number
A1 VS B1 644	GO:0006633	fatty acid biosynthetic process	1.92672e-11	14
	GO:0006869	lipid transport	4.19382e-11	11
	GO:0006308	DNA catabolic process	3.04868e-07	5
	GO:0000272	polysaccharide catabolic process	3.34603e-06	5
	GO:0009072	aromatic amino acid family metabolic process	3.62001e-06	4
A2 VS B2 1179	GO:0009072	aromatic amino acid family metabolic process	1.16528e-06	5
	GO:0006633	fatty acid biosynthetic process	1.03592e-05	11
	GO:0008652	cellular amino acid biosynthetic process	3.58078e-05	5
	GO:0006308	DNA catabolic process	0.000121553	4
	GO:0006869	lipid transport	0.000136433	7
