# Supplementary material for: Combined Transcriptome and Proteome Analysis of Anthers of AL-type Cytoplasmic Male Sterile Line and Its Maintainer Line Reveals New Insights into Mechanism of Male Sterility in Common Wheat
Source: Front Genet. 2021 Dec 17;12:762332. doi: 10.3389/fgene.2021.762332 (PMC8718765; doi:10.3389/fgene.2021.762332)
Supplement: Supplementary file 2 [file DataSheet1.zip › Table S9 30 ROS scavenging enzymes related DEPs in two anther development stages.xlsx]

## Sheet: Sheet1
Table S7 30 ROS scavenging enzymes related DEPs in two anther development stages
gene	AB1	AB2	DECRIPTION
TraesCS1A01G077700.2	-2.44226	-0.920671	peroxidase 2-like [Aegilops tauschii subsp. tauschii]
TraesCS1A01G317900.1	-2.70673	-1.54897	peroxidase 1-like [Aegilops tauschii subsp. tauschii]
TraesCS1B01G095800.1	-2.54385	-1.11734	peroxidase 2-like [Aegilops tauschii subsp. tauschii]
TraesCS1D01G079800.1	-2.82809	-1.20966	peroxidase 2-like [Aegilops tauschii subsp. tauschii]
TraesCS2B01G284900.1	-4.04321	-2.87574	peroxidase 1-like [Aegilops tauschii subsp. tauschii]
TraesCS2B01G615800.1	1.58448	3.71226	cationic peroxidase SPC4-like [Aegilops tauschii subsp. tauschii]
TraesCS2D01G265100.1	-3.39037	-2.24419	peroxidase 1-like [Aegilops tauschii subsp. tauschii]
TraesCS2D01G583000.1	2.88448	5.05533	cationic peroxidase SPC4-like [Aegilops tauschii subsp. tauschii]
TraesCS2D01G584600.1	-1.32788	-0.477328	peroxidase 12-like [Aegilops tauschii subsp. tauschii]
TraesCS3A01G325100.1	-2.64511	-1.07377	Peroxidase 56 [Triticum urartu]
TraesCS4A01G201700.1	-2.44177	-2.40721	peroxidase 43-like [Aegilops tauschii subsp. tauschii]
TraesCS4B01G105800.1	-1.81116	-2.75678	peroxidase 43-like [Aegilops tauschii subsp. tauschii]
TraesCS4D01G268200.1	3.00283	-3.85135	peroxidase 44-like [Aegilops tauschii subsp. tauschii]
TraesCS7A01G339600.1	-1.37336	3.51207	peroxidase 8 [Triticum monococcum]
TraesCS7D01G084900.1	-2.59784	-2.43689	peroxidase 1-like [Aegilops tauschii subsp. tauschii]
TraesCS2A01G301000.1	-0.870861	-1.51561	peroxidase 72-like [Aegilops tauschii subsp. tauschii]
TraesCS3D01G185000.1	-0.523195	-1.12103	peroxidase 72-like [Aegilops tauschii subsp. tauschii]
TraesCS3D01G189900.1	-0.831693	-1.36285	peroxidase 1-like [Aegilops tauschii subsp. tauschii]
TraesCS4A01G036100.1	0	-4.98386	Peroxidase 44 [Triticum urartu]
TraesCS4B01G268900.1	0	-3.93311	peroxidase 44-like [Aegilops tauschii subsp. tauschii]
TraesCS4B01G347700.1	-0.931098	-1.64392	peroxidase 5-like [Aegilops tauschii subsp. tauschii]
TraesCS5A01G516300.1	-0.8847	-1.42212	peroxidase 5-like [Aegilops tauschii subsp. tauschii]
TraesCS6A01G309900.1	0	-2.39753	peroxidase 31-like [Aegilops tauschii subsp. tauschii]
TraesCS4B01G325800.1	0.313107	1.16433	RecName: Full=Catalase-1
TraesCS2A01G571700.1	0.803752	2.12594	cationic peroxidase SPC4-like [Aegilops tauschii subsp. tauschii]
TraesCS2A01G573900.1	-0.391557	1.60583	peroxidase precursor [Triticum aestivum]
TraesCS2B01G615700.1	0.664585	1.43489	cationic peroxidase SPC4-like [Aegilops tauschii subsp. tauschii]
TraesCS3A01G297200.1	0.899822	1.63378	Peroxidase 2 [Triticum urartu]
TraesCS5B01G147200.2	0.38128	1.59599	peroxidase 4-like [Aegilops tauschii subsp. tauschii]
TraesCS7B01G274200.1	3.9613	15.8231	peroxidase P7-like [Aegilops tauschii subsp. tauschii]
