# Supplementary material for: Combined Transcriptome and Proteome Analysis of Anthers of AL-type Cytoplasmic Male Sterile Line and Its Maintainer Line Reveals New Insights into Mechanism of Male Sterility in Common Wheat
Source: Front Genet. 2021 Dec 17;12:762332. doi: 10.3389/fgene.2021.762332 (PMC8718765; doi:10.3389/fgene.2021.762332)
Supplement: Supplementary file 3 [file DataSheet2.ZIP]

Archive with 21 entries (21 files):
- Figure S1 Venn map of differentially expressed transcripts of AL18A and AL18B at different anther development stages.pdf
- Table S1  Statistical data for the RNA-Sequencing of AL18A and AL18B.xlsx
- Table S10 Differentially expressed genes associated with fatty acid biosynthetic process.xlsx
- Table S11 Differentially expressed genes associated with L-phenylalanine catabolic process.xlsx
- Table S12 Differentially expressed genes associated with polysaccharide catabolic process.xlsx
- Table S13  Differentially expressed genes associated with sexual reproduction.xlsx
- Table S14  Differentially expressed genes associated with trehalose biosynthetic process.xlsx
- Table S15  Expression analysis of 122 transcription factors in DEGs.xlsx
- Table S16 153 genes were differentially expressed in four developmental stages.xlsx
- Table S17 DEGs and DEPs conjoint analysis of AL18A and AL18B at uni-nuclear and bi-nuclear stages.xlsx
- Table S18 DEPs about Figure7a.xlsx
- Table S19 DEGs about Figure 7a.xlsx
- Table S2 GO enrichment analysis of DEGs in four anther development stages of AL18A and AL18B.xlsx
- Table S20 Log2FC value of DEPs in A2 VS B2 in protein interaction network.xlsx
- Table S3 Oxidative phosphorylation-related 31 DEGs at uni-nuclear stage.xlsx
- Table S4 Photosynthesis related 26 DEGs at uni-nuclear stage.xlsx
- Table S5 32 ROS scavenging enzymes related DEGs in four anther development stages.xlsx
- Table S6 GO enrichment analysis of DEPs identified only by proteome.xlsx
- Table S7  30 ROS scavenging enzymes related DEPs in two anther development stages.xlsx
- Table S8 Protein interaction networks of 18 putative GMS orthologs genes in wheat.xlsx
- Table S9  Differentially expressed genes associated with cell wall organization or biogenesis.xlsx
