# Supplementary material for: Combined Transcriptome and Proteome Analysis of Anthers of AL-type Cytoplasmic Male Sterile Line and Its Maintainer Line Reveals New Insights into Mechanism of Male Sterility in Common Wheat
Source: Front Genet. 2021 Dec 17;12:762332. doi: 10.3389/fgene.2021.762332 (PMC8718765; doi:10.3389/fgene.2021.762332)
Supplement: Supplementary file 3 [file DataSheet2.ZIP › Table S3 Oxidative phosphorylation-related 31 DEGs at uni-nuclear stage.xlsx]

## Sheet: Sheet1
Table S3 Oxidative phosphorylation-related 31 DEGs at uni-nuclear stage
gene	A1_1	A1_2	A1_3	B1_1	B1_2	B1_3	P value	Ddescription
TraesCSU01G209800LC.1	136.433	234.493	142.025	49.5133	41.5895	44.9364	0.065	NAD(P)H-quinone oxidoreductase chain 4, chloroplastic
TraesCS1D01G090800LC.1	41.2473	44.4729	71.9591	15.0693	16.0687	9.62922	0.079	NAD(P)H-quinone oxidoreductase subunit 2, chloroplastic
TraesCS2B01G320700LC.1	0.793217	4.04299	3.78732	19.3748	29.3017	46.0063	0.055	NAD(P)H-quinone oxidoreductase subunit 2, chloroplastic
TraesCS3A01G539700.1	7.13895	7.07523	0	80.7283	61.4391	62.055	0.008	NAD(P)H-quinone oxidoreductase subunit 2, chloroplastic
TraesCS6A01G114300.1	0.793217	0	0.94683	26.9094	21.74	16.0487	0.022	NAD(P)H-quinone oxidoreductase subunit 2, chloroplastic
TraesCS6D01G487900LC.1	352.188	254.708	319.082	166.838	122.878	108.061	0.017	NAD(P)H-quinone oxidoreductase subunit 2, chloroplastic
TraesCS7D01G320700LC.1	428.337	736.835	690.239	122.707	118.152	157.277	0.035	NAD(P)H-quinone oxidoreductase subunit H
TraesCS7D01G320800LC.1	0.793217	16.172	8.52147	34.4441	21.74	69.5444	0.172	NAD(P)H-quinone oxidoreductase subunit H
TraesCSU01G589900LC.1	25.3829	14.1505	23.6708	0	1.89043	1.06991	0.037	NAD(P)H-quinone oxidoreductase subunit J
TraesCS7B01G817500LC.1	36.488	39.4191	30.2986	10.7638	6.61652	2.13983	0.005	NADH dehydrogenase subunit 2
TraesCS5D01G548000LC.1	505.279	537.717	657.1	273.4	155.961	289.946	0.021	NADH dehydrogenase subunit 5
TraesCS1B01G087800.1	210.996	195.074	184.632	119.478	63.3295	86.663	0.013	NADH-quinone oxidoreductase subunit H 1
TraesCS2A01G366000LC.1	138.02	82.8813	144.865	40.9023	66.1652	29.9576	0.128	Cytochrome b
TraesCS3D01G474000LC.1	37.2812	17.1827	40.7137	6.45826	5.6713	6.41948	0.069	Cytochrome b
TraesCS5A01G430300.1	121.362	90.9672	112.673	44.1315	48.206	35.3071	0.029	Cytochrome b
TraesCSU01G279500LC.1	598.086	382.062	607.865	217.428	287.346	147.648	0.107	Cytochrome b
TraesCS1A01G156600LC.1	0.793217	2.02149	3.78732	54.8952	54.8226	52.4257	0.001	Cytochrome c oxidase subunit 1
TraesCS7A01G098100.1	11.105	11.1182	0.94683	97.9503	175.81	94.1524	0.044	Cytochrome c oxidase subunit 1
TraesCSU01G158700.1	148.332	115.225	139.184	4.30551	23.6304	5.34957	0.017	Cytochrome c oxidase subunit 1
TraesCS4A01G255700LC.1	80.9081	42.4514	56.8098	7.53464	13.233	3.20974	0.055	Cytochrome c oxidase subunit 3
TraesCS5A01G066100.1	23.0033	25.2687	18.9366	705.027	776.968	355.211	0.044	Cytochrome c oxidase subunit 3
TraesCS6D01G139400.1	1329.43	951.113	938.309	72.1173	127.604	33.1673	0.017	Cytochrome c oxidase subunit 3
TraesCS5B01G148300LC.1	0	0	0	32.2913	51.0417	74.8939	0.051	ATP synthase subunit a
TraesCS7A01G097700.1	16.6576	12.129	9.4683	67.8117	69.0008	72.7541	0.004	ATP synthase subunit a
TraesCS3B01G164000LC.1	161.816	201.139	149.599	72.1173	62.3843	63.1249	0.025	ATP synthase subunit a, chloroplastic
TraesCS5B01G080800LC.1	49.1794	61.6556	52.0757	0	2.83565	3.20974	0.004	ATP synthase subunit a, chloroplastic
TraesCS5D01G267600LC.1	310.941	250.665	352.221	160.38	120.043	131.599	0.026	ATP synthase subunit alpha
TraesCS5D01G459400.1	514.798	344.665	493.299	230.345	94.5217	125.18	0.013	ATP synthase subunit alpha
TraesCSU01G284100LC.1	544.147	366.901	484.777	94.7212	165.413	57.7753	0.045	ATPase subunit 8
TraesCS7D01G507600.1	100.739	77.8275	65.3313	2.15275	30.2469	11.769	0.054	Pyrophosphate-energized vacuolar membrane proton pump
TraesCS3D01G539900.1	20.6236	18.1934	15.1493	0	1.89043	0	0.009	Soluble inorganic pyrophosphatase
