# Supplementary material for: Combined Transcriptome and Proteome Analysis of Anthers of AL-type Cytoplasmic Male Sterile Line and Its Maintainer Line Reveals New Insights into Mechanism of Male Sterility in Common Wheat
Source: Front Genet. 2021 Dec 17;12:762332. doi: 10.3389/fgene.2021.762332 (PMC8718765; doi:10.3389/fgene.2021.762332)
Supplement: Supplementary file 3 [file DataSheet2.ZIP › Table S4 Photosynthesis related 26 DEGs at uni-nuclear stage.xlsx]

## Sheet: Sheet1
Table S4 Photosynthesis related 26 DEGs at uni-nuclear stage
name	A1_1	A1_2	A1_3	B1_1	B1_2	B1_3	P value	Ddescription
TraesCS1D01G281300LC.1	115.016	32.3439	113.62	20.4512	18.9043	8.55931	0.134	Photosystem II CP43 reaction center protein
TraesCS5D01G009200LC.1	207.03	21.2257	111.726	18.2984	29.3017	16.0487	0.247	Photosystem II CP43 reaction center protein
TraesCS6D01G087900LC.1	807.495	397.224	804.806	396.107	343.114	243.94	0.151	Photosystem II CP43 reaction center protein
TraesCS2D01G021000.1	51.5591	41.4406	46.3947	0	4.72608	0	0.009	Photosystem II D2 protein
TraesCS6D01G079500.1	40.4541	12.129	55.863	8.61102	4.72608	4.27965	0.141	Photosystem II D2 protein
TraesCS3D01G608300LC.1	226.067	146.558	217.771	87.1865	127.604	43.8664	0.143	Photosystem II protein D1
TraesCS5D01G550000LC.1	665.509	416.428	615.44	195.901	276.948	133.739	0.083	Photosystem II protein D1
TraesCS1A01G384700.1	49.1794	47.5051	35.0327	16.1457	11.3426	13.9089	0.022	Photosystem II reaction center protein I
TraesCSU01G272400.1	53.1455	48.5159	33.1391	289.545	143.673	181.885	0.06	Photosystem II reaction center protein I
TraesCS4B01G158700.1	22.2101	22.2364	17.9898	2.15275	4.72608	2.13983	0.005	Photosystem II reaction center protein M
TraesCS5D01G007700.1	38.8676	45.4836	38.82	5.38188	5.6713	3.20974	0.003	Photosystem II reaction center protein M
TraesCS1B01G317700.1	3.96608	6.06448	2.84049	114.096	63.3295	93.0824	0.031	Photosystem II reaction center protein Z
TraesCS3A01G481900LC.1	53.1455	64.6878	52.0757	294.927	179.591	297.436	0.043	Photosystem II reaction center protein Z
TraesCS5D01G458300.1	1077.98	1140.12	985.65	6.45826	78.453	4.27965	0.001	Photosystem II reaction center protein Z
TraesCS5D01G565900LC.1	5.55252	7.07523	8.52147	65.659	34.0278	59.9151	0.043	Photosystem II reaction center protein Z
TraesCS3B01G255800LC.1	476.723	641.824	522.65	227.116	179.591	222.542	0.034	Cytochrome b6-f complex subunit 4
TraesCSU01G269500.1	229.24	158.687	197.888	767.457	483.006	817.414	0.03	Cytochrome b6-f complex subunit 4
TraesCS5D01G010900.1	125.328	40.4299	125.928	49.5133	24.5756	27.8177	0.123	Photosystem I P700 chlorophyll a apoprotein A1
TraesCS5D01G552500LC.1	24.5897	8.08598	25.5644	0	1.89043	0	0.096	Photosystem I P700 chlorophyll a apoprotein A1
TraesCS1B01G679900LC.1	1594.37	758.06	1505.46	213.123	179.591	169.046	0.052	Photosystem I P700 chlorophyll a apoprotein A2
TraesCS7B01G664900LC.1	56.3184	44.4729	45.4479	17.222	10.3974	19.2584	0.013	Photosystem I P700 chlorophyll a apoprotein A2
TraesCS3B01G164000LC.1	161.816	201.139	149.599	72.1173	62.3843	63.1249	0.025	ATP synthase subunit a, chloroplastic
TraesCS5B01G080800LC.1	49.1794	61.6556	52.0757	0	2.83565	3.20974	0.004	ATP synthase subunit a, chloroplastic
TraesCS5D01G267600LC.1	310.941	250.665	352.221	160.38	120.043	131.599	0.026	ATP synthase subunit alpha
TraesCS5D01G459400.1	514.798	344.665	493.299	230.345	94.5217	125.18	0.013	ATP synthase subunit alpha
TraesCSU01G284100LC.1	544.147	366.901	484.777	94.7212	165.413	57.7753	0.045	ATPase subunit 8
